# Supplementary material for: Plectronoceratids (Cephalopoda) from the latest Cambrian at Black Mountain, Queensland, reveal complex three-dimensional siphuncle morphology, with major taxonomic implications
Source: PeerJ. 2024 Feb 29;12:e17003. doi: 10.7717/peerj.17003 (PMC10909373; doi:10.7717/peerj.17003)
Supplement: Supplemental Information 1 — This dataset includes specimens assigned to Sinoeremoceras marywadeae sp. nov., but also an undescribed ellesmeroceratid species for comparison. [file peerj-12-17003-s001.csv]

Species	Order	Horizon	Specimen	Chamber	Conch height	Conch width	Chamber length	Siphuncular diameter	Fragment length	Height expansion rate	Width expansion rate	Conch width index	Relative chamber length	Relative siphuncular diameter
Sinoeremoceras marywadeae	Plectronocerida	BMT1	QMF 13332	1	11.51	8.69	0.51	2.42	7.69	13.49748002	10.91933941	0.754995656	0.044309296	0.210251955
Sinoeremoceras marywadeae	Plectronocerida	BMT1	QMF 13332	2	13.33	10.16	0.6	2.62				0.762190548	0.045011253	0.196549137
Sinoeremoceras marywadeae	Plectronocerida	BMT1	QMF 13991	1	7.31	5.8	0.43	2.08	4.22	23.2979136	17.91039118	0.793433653	0.058823529	0.284541724
Sinoeremoceras marywadeae	Plectronocerida	BMT1	QMF 13991	2	9.05	7.13	0.74	2.25	6.37	18.45758167	15.46610586	0.787845304	0.081767956	0.248618785
Sinoeremoceras marywadeae	Plectronocerida	BMT1	QMF 13991	3	11.12	8.86	0.94	3.03				0.79676259	0.084532374	0.272482014
Sinoeremoceras marywadeae	Plectronocerida	BMT1	QMF 13992	1	10.23	7.9	0.47	1.88	2.36	24.85188573	18.05743899	0.772238514	0.045943304	0.183773216
Sinoeremoceras marywadeae	Plectronocerida	BMT1	QMF 13992	2	11.27	8.65	0.48	2.05	4.59	22.06721546	13.05016494	0.767524401	0.042590949	0.181898846
Sinoeremoceras marywadeae	Plectronocerida	BMT1	QMF 13992	3	13.06	9.7	0.46	2.44	5.44	11.12912759	12.79596905	0.742725881	0.035222052	0.186830015
Sinoeremoceras marywadeae	Plectronocerida	BMT1	QMF 13992	4	14.12	10.92	0.55	2.83	5.4	8.261712467	4.030262622	0.773371105	0.038951841	0.200424929
Sinoeremoceras marywadeae	Plectronocerida	BMT1	QMF 13992	5	14.9	11.3	0.48	2.87	6.98	5.085967696	4.430415923	0.758389262	0.032214765	0.19261745
Sinoeremoceras marywadeae	Plectronocerida	BMT1	QMF 13992	6	15.52	11.84	0.64	2.86				0.762886598	0.041237113	0.184278351
Sinoeremoceras marywadeae	Plectronocerida	BMT1	QMF 13992	7	16.99	12.48	0.51	3.09				0.734549735	0.030017657	0.181871689
Sinoeremoceras marywadeae	Plectronocerida	BMT1	QMF 13992-R	1	10.12			2.11	0.43	22.36350842				0.208498024
Sinoeremoceras marywadeae	Plectronocerida	BMT1	QMF 13992-R	2	10.29		0.6	1.99	0.6	25.36076698			0.058309038	0.193391642
Sinoeremoceras marywadeae	Plectronocerida	BMT1	QMF 13992-R	3	10.56		0.54	2.01	0.74	22.17282602			0.051136364	0.190340909
Sinoeremoceras marywadeae	Plectronocerida	BMT1	QMF 13992-R	4	10.85		0.64	2.04	0.82	20.05581753			0.058986175	0.188018433
Sinoeremoceras marywadeae	Plectronocerida	BMT1	QMF 13992-R	5	11.14		0.54	2.07	0.55	19.59969734			0.048473968	0.185816876
Sinoeremoceras marywadeae	Plectronocerida	BMT1	QMF 13992-R	6	11.33		0.6	2.06	0.68	20.0159596			0.052956752	0.181818182
Sinoeremoceras marywadeae	Plectronocerida	BMT1	QMF 13992-R	7	11.57		0.53	2.27	0.64	17.7613183			0.045808124	0.196197061
Sinoeremoceras marywadeae	Plectronocerida	BMT1	QMF 13992-R	8	11.77		0.52	2.4	0.73	17.90494667			0.044180119	0.203908241
Sinoeremoceras marywadeae	Plectronocerida	BMT1	QMF 13992-R	9	12		0.55	2.37	0.69	10.7630941			0.045833333	0.1975
Sinoeremoceras marywadeae	Plectronocerida	BMT1	QMF 13992-R	10	12.13		0.57	2.34	0.61	17.7040082			0.046990932	0.19291014
Sinoeremoceras marywadeae	Plectronocerida	BMT1	QMF 13992-R	11	12.32		0.58	2.38	0.63	18.92464442			0.047077922	0.193181818
Sinoeremoceras marywadeae	Plectronocerida	BMT1	QMF 13992-R	12	12.53		0.47	2.44	0.59	19.2394556			0.037509976	0.194732642
Sinoeremoceras marywadeae	Plectronocerida	BMT1	QMF 13992-R	13	12.73		0.6	2.42	0.55	16.55178565			0.047132757	0.190102121
Sinoeremoceras marywadeae	Plectronocerida	BMT1	QMF 13992-R	14	12.89		0.44	2.49	0.67	16.14046436			0.034134988	0.193173002
Sinoeremoceras marywadeae	Plectronocerida	BMT1	QMF 13992-R	15	13.08		0.51	2.52	0.96	22.96398271			0.038990826	0.19266055
Sinoeremoceras marywadeae	Plectronocerida	BMT1	QMF 13992-R	16	13.47		0.49	2.5	0.58	14.73610214			0.036377134	0.185597624
Sinoeremoceras marywadeae	Plectronocerida	BMT1	QMF 13992-R	17	13.62		0.4	2.58	0.43	11.94864657			0.029368576	0.189427313
Sinoeremoceras marywadeae	Plectronocerida	BMT1	QMF 13992-R	18	13.71		0.42	2.56	0.82	11.8361207			0.030634573	0.186725018
Sinoeremoceras marywadeae	Plectronocerida	BMT1	QMF 13992-R	19	13.88		0.5	2.66	0.49	12.80870545			0.036023055	0.191642651
Sinoeremoceras marywadeae	Plectronocerida	BMT1	QMF 13992-R	20	13.99		0.56	2.6	0.57	14.99171528			0.040028592	0.185847034
Sinoeremoceras marywadeae	Plectronocerida	BMT1	QMF 13992-R	21	14.14		0.4	2.7	0.8	12.83757346			0.028288543	0.190947666
Sinoeremoceras marywadeae	Plectronocerida	BMT1	QMF 13992-R	22	14.32		0.67	2.74	0.69	15.67852666			0.046787709	0.191340782
Sinoeremoceras marywadeae	Plectronocerida	BMT1	QMF 13992-R	23	14.51		0.46	2.7	0.5	18.18055384			0.031702274	0.186078567
Sinoeremoceras marywadeae	Plectronocerida	BMT1	QMF 13992-R	24	14.67		0.51	2.81	0.49	13.96211481			0.034764826	0.191547376
Sinoeremoceras marywadeae	Plectronocerida	BMT1	QMF 13992-R	25	14.79		0.47	2.68	0.54	12.68038349			0.031778229	0.181203516
Sinoeremoceras marywadeae	Plectronocerida	BMT1	QMF 13992-R	26	14.91		0.49	2.7	0.54	8.472789598			0.03286385	0.181086519
Sinoeremoceras marywadeae	Plectronocerida	BMT1	QMF 13992-R	27	14.99		0.47	2.75	0.43	7.981826197			0.031354236	0.183455637
Sinoeremoceras marywadeae	Plectronocerida	BMT1	QMF 13992-R	28	15.05		0.46	2.89	0.55	8.319284587			0.030564784	0.192026578
Sinoeremoceras marywadeae	Plectronocerida	BMT1	QMF 13992-R	29	15.13		0.54	2.93	0.47	9.729028876			0.035690681	0.19365499
Sinoeremoceras marywadeae	Plectronocerida	BMT1	QMF 13992-R	30	15.21		0.45	2.98	0.71	12.06001762			0.029585799	0.195923734
Sinoeremoceras marywadeae	Plectronocerida	BMT1	QMF 13992-R	31	15.36		0.52	2.92					0.033854167	0.190104167
Sinoeremoceras marywadeae	Plectronocerida	BMT1	QMF 13996	1	12.09	9.52	0.54	2.62	4.8	29.86283436	22.50506679	0.787427626	0.044665012	0.216708023
Sinoeremoceras marywadeae	Plectronocerida	BMT1	QMF 13996	2	14.65	11.43	0.66		7.98	9.455975638	8.885253973	0.780204778	0.045051195
Sinoeremoceras marywadeae	Plectronocerida	BMT1	QMF 13996	3	15.97	12.67	0.57	3.2				0.793362555	0.035691922	0.200375704
Sinoeremoceras marywadeae	Plectronocerida	BMT1	QMF 13999	1	7.41	5.62	0.49	1.81	6.34	17.48553351	13.4039431	0.758434548	0.066126856	0.244264507
Sinoeremoceras marywadeae	Plectronocerida	BMT1	QMF 13999	2	9.36	7.11			8.04	20.23947727	18.36950192	0.759615385
Sinoeremoceras marywadeae	Plectronocerida	BMT1	QMF 13999	3	12.23	9.71	0.54	2.58				0.793949305	0.04415372	0.210956664
Sinoeremoceras marywadeae	Plectronocerida	BMT1	QMF 14001	1	15.18	11.78	0.69	2.85	5.8	16.48142366	14.3472884	0.77602108	0.045454545	0.187747036
Sinoeremoceras marywadeae	Plectronocerida	BMT1	QMF 14001	2	16.86	13.24	0.71	3.18				0.785290629	0.042111507	0.1886121
Sinoeremoceras marywadeae	Plectronocerida	BMT1	QMF 39523	1	8.67	6.57		1.81	3.44	18.65444553	13.92192605	0.757785467		0.208765859
Sinoeremoceras marywadeae	Plectronocerida	BMT1	QMF 39523	2	9.8	7.41			5.55	16.80903833	11.52339064	0.756122449
Sinoeremoceras marywadeae	Plectronocerida	BMT1	QMF 39523	3	11.44	8.53						0.745629371
Sinoeremoceras marywadeae	Plectronocerida	BMT1	QMF 39525	1	12.74	9.09	0.53	2.66	3.63	18.00198573	14.28888388	0.713500785	0.041601256	0.208791209
Sinoeremoceras marywadeae	Plectronocerida	BMT1	QMF 39525	2	13.89	10			5.61	14.62697726	8.156717274	0.719942405
Sinoeremoceras marywadeae	Plectronocerida	BMT1	QMF 39525	3	15.33	10.8			4.12	6.251823891	3.197720507	0.704500978
Sinoeremoceras marywadeae	Plectronocerida	BMT1	QMF 39525	4	15.78	11.03	0.8	3.19				0.698986058	0.050697085	0.202154626
Sinoeremoceras marywadeae	Plectronocerida	BMT1	QMF 39527	1	14.69	11.46	0.7	3.42	4.06	19.0161712	11.39324052	0.780122532	0.047651464	0.232811436
Sinoeremoceras marywadeae	Plectronocerida	BMT1	QMF 39527	2	16.05	12.27			11.01	15.31198302	11.97737661	0.764485981
Sinoeremoceras marywadeae	Plectronocerida	BMT1	QMF 39527	3	19.01	14.58			12.84	16.92185468	8.462927452	0.766964755
Sinoeremoceras marywadeae	Plectronocerida	BMT1	QMF 39527	4	22.83	16.48						0.721857205
Sinoeremoceras marywadeae	Plectronocerida	BMT1	QMF 39529	1	15.31	12.42	0.69	3.08	6.3	20.77771563	9.707896446	0.811234487	0.045068583	0.201175702
Sinoeremoceras marywadeae	Plectronocerida	BMT1	QMF 39529	2	17.62	13.49	0.51	3.79				0.765607264	0.028944381	0.215096481
Sinoeremoceras marywadeae	Plectronocerida	BMT1	QMF 39531	1	6.18	5	0.52	1.32	5.17	23.81082565	21.25269273	0.809061489	0.084142395	0.213592233
Sinoeremoceras marywadeae	Plectronocerida	BMT1	QMF 39531	2	8.36	6.94	0.6	1.65				0.830143541	0.071770335	0.197368421
Sinoeremoceras marywadeae	Plectronocerida	BMT1	QMF 39532	1	6.17	4.82	0.41	1.34	4.66	25.62978822	18.64539661	0.781199352	0.066450567	0.217179903
Sinoeremoceras marywadeae	Plectronocerida	BMT1	QMF 39532	2	8.29	6.35	0.48	1.97	4.35	12.85383173	8.021452995	0.765983112	0.057901086	0.237635706
Sinoeremoceras marywadeae	Plectronocerida	BMT1	QMF 39532	3	9.27	6.96	0.6	1.84				0.750809061	0.064724919	0.198489752
Sinoeremoceras marywadeae	Plectronocerida	BMT1	QMF 39533	1	4.91	3.76	0.34	1.25	11.23	27.0860013	26.02276712	0.765784114	0.069246436	0.254582485
Sinoeremoceras marywadeae	Plectronocerida	BMT1	QMF 39533	2	5.07	3.83	0.4					0.755424063	0.078895464
Sinoeremoceras marywadeae	Plectronocerida	BMT1	QMF 39533	3	5.12	4.02	0.4					0.78515625	0.078125
Sinoeremoceras marywadeae	Plectronocerida	BMT1	QMF 39533	4	5.73	4.16	0.51					0.72600349	0.089005236
Sinoeremoceras marywadeae	Plectronocerida	BMT1	QMF 39533	5	6.01	4.42	0.28					0.735440932	0.046589018
Sinoeremoceras marywadeae	Plectronocerida	BMT1	QMF 39533	6	10.32	8.95	0.88					0.867248062	0.085271318
Sinoeremoceras marywadeae	Plectronocerida	BMT1	QMF 39534	1	3.9	2.92	0.29	0.71	10.21	19.45204193	18.63331829	0.748717949	0.074358974	0.182051282
Sinoeremoceras marywadeae	Plectronocerida	BMT1	QMF 39534	2	7.4	6.27						0.847297297
Sinoeremoceras marywadeae	Plectronocerida	BMT1	QMF 39535	1	14.59	10.63	0.6	1.83	3.87	12.53411722	16.75734501	0.72858122	0.041124058	0.125428376
Sinoeremoceras marywadeae	Plectronocerida	BMT1	QMF 39535	2	15.44	11.77	0.55		5.52	11.58559299	6.635562337	0.762305699	0.035621762
Sinoeremoceras marywadeae	Plectronocerida	BMT1	QMF 39535	3	16.56	12.41	0.54		10.68	15.30523449	11.9202614	0.749396135	0.032608696
Sinoeremoceras marywadeae	Plectronocerida	BMT1	QMF 39535	4	19.43	14.64	0.59	2.41				0.753474009	0.030365414	0.124034997
Sinoeremoceras marywadeae	Plectronocerida	BMT1	QMF 39536	1	8.06	5.94	0.39	1.59	4.68	19.04374178	16.05447502	0.736972705	0.048387097	0.197270471
Sinoeremoceras marywadeae	Plectronocerida	BMT1	QMF 39536	2	9.63	7.26			6.92	15.87749978	9.088605074	0.753894081
Sinoeremoceras marywadeae	Plectronocerida	BMT1	QMF 39536	3	11.56	8.36	0.44	2.28				0.723183391	0.038062284	0.197231834
Sinoeremoceras marywadeae	Plectronocerida	BMT1	QMF 39537	1	9.22	6.89	0.51	2.16	4.15	17.12903729	13.46773382	0.747288503	0.055314534	0.234273319
Sinoeremoceras marywadeae	Plectronocerida	BMT1	QMF 39537	2	10.47	7.87			4.59	9.837129113	8.845137304	0.751671442
Sinoeremoceras marywadeae	Plectronocerida	BMT1	QMF 39537	3	11.26	8.58	0.39	2.51				0.761989343	0.034635879	0.222912966
Sinoeremoceras marywadeae	Plectronocerida	BMT1	QMF 39538	1	11.06	8.59	0.83	2.02	5.73	13.33844417	13.92994538	0.776672694	0.075045208	0.182640145
Sinoeremoceras marywadeae	Plectronocerida	BMT1	QMF 39538	2	12.4	9.99	0.69	2.49	7.2	7.707371363	6.121635264	0.805645161	0.055645161	0.200806452
Sinoeremoceras marywadeae	Plectronocerida	BMT1	QMF 39538	3	13.37	10.76	0.73	3.05				0.804786836	0.05459985	0.228122663
Sinoeremoceras marywadeae	Plectronocerida	BMT1	QMF 39539	1	10.78	8.06	0.32	2.76	4.04	21.17080055	16.6174339	0.747680891	0.029684601	0.256029685
Sinoeremoceras marywadeae	Plectronocerida	BMT1	QMF 39539	2	12.29	9.24	0.39	2.61	7.07	5.829895797	3.321738255	0.751830757	0.031733116	0.212367779
Sinoeremoceras marywadeae	Plectronocerida	BMT1	QMF 39539	3	13.01	9.65	0.49	3.24				0.741737125	0.037663336	0.249039201
Sinoeremoceras marywadeae	Plectronocerida	BMT1	QMF 39540	1	9.4	6.88	0.61	2	4.26	18.26971789	17.87618057	0.731914894	0.064893617	0.212765957
Sinoeremoceras marywadeae	Plectronocerida	BMT1	QMF 39540	2	10.77	8.22	0.81	2.65	4.4	15.01866215	12.45165813	0.763231198	0.075208914	0.246053853
Sinoeremoceras marywadeae	Plectronocerida	BMT1	QMF 39540	3	11.93	9.18	0.75	2.87				0.769488684	0.062866723	0.240569992
Sinoeremoceras marywadeae	Plectronocerida	BMT1	QMF 39542	1	12.55	10.37	0.41	2.18				0.826294821	0.032669323	0.173705179
Sinoeremoceras marywadeae	Plectronocerida	BMT1	QMF 39543	1	8.22	6.14	0.49	1.92	3.58	27.01567775	21.66418672	0.746958637	0.059610706	0.233576642
Sinoeremoceras marywadeae	Plectronocerida	BMT1	QMF 39543	2	9.94	7.51	0.69	2.2	4.02	19.20188152	21.54894698	0.755533199	0.069416499	0.221327968
Sinoeremoceras marywadeae	Plectronocerida	BMT1	QMF 39543	3	11.3	9.04	0.82	2.59				0.8	0.072566372	0.22920354
Sinoeremoceras marywadeae	Plectronocerida	BMT1	QMF 39544	1	7.76	5.92	0.69	1.5	6.83	17.80737806	11.70351273	0.762886598	0.088917526	0.193298969
Sinoeremoceras marywadeae	Plectronocerida	BMT1	QMF 39544	2	9.9	7.32	0.56		8.76	16.30598639	12.50806549	0.739393939	0.056565657
Sinoeremoceras marywadeae	Plectronocerida	BMT1	QMF 39544	3	12.41	9.24	0.58	1.98				0.744560838	0.046736503	0.159548751
Sinoeremoceras marywadeae	Plectronocerida	BMT1	QMF 39546	1	10.44	8.23	0.57	2.32	3.33	18.92464442	14.54640777	0.788314176	0.054597701	0.222222222
Sinoeremoceras marywadeae	Plectronocerida	BMT1	QMF 39546	2	11.55	9.08	0.5	2.42	10.5	16.20672509	12.87798592	0.786147186	0.043290043	0.20952381
Sinoeremoceras marywadeae	Plectronocerida	BMT1	QMF 39546	3	14.54	11.45	0.93	3.11				0.787482806	0.063961486	0.21389271
Sinoeremoceras marywadeae	Plectronocerida	BMT1	QMF 39547	1	11.16	8.94	0.58	2.51	4.12	21.97730219	20.09528367	0.801075269	0.051971326	0.224910394
Sinoeremoceras marywadeae	Plectronocerida	BMT1	QMF 39547	2	12.76	10.4	0.53	2.41	6.35	4.689318499	7.927531261	0.815047022	0.04153605	0.188871473
Sinoeremoceras marywadeae	Plectronocerida	BMT1	QMF 39547	3	13.28	11.28	0.88	2.85				0.84939759	0.06626506	0.214608434
Sinoeremoceras marywadeae	Plectronocerida	BMT1	QMF 39549	1	4.96	3.76	0.37	1.19	5.88	20.34376002	16.1647004	0.758064516	0.074596774	0.239919355
Sinoeremoceras marywadeae	Plectronocerida	BMT1	QMF 39549	2	7.07	5.43	0.56	1.82				0.768033946	0.079207921	0.257425743
Sinoeremoceras marywadeae	Plectronocerida	BMT1	QMF 40852	1	11.16	8.86	0.54	2.19	4.79	16.86260806	14.51494978	0.79390681	0.048387097	0.196236559
Sinoeremoceras marywadeae	Plectronocerida	BMT1	QMF 40852	2	12.58	10.08	0.65		6.83	15.91947412	13.69216258	0.80127186	0.051669316
Sinoeremoceras marywadeae	Plectronocerida	BMT1	QMF 40852	3	14.49	11.72	0.49					0.808833678	0.033816425
Sinoeremoceras marywadeae	Plectronocerida	BMT1	QMF 40855	1	14.13	10.28	0.47	2.41				0.727530078	0.033262562	0.170559094
Sinoeremoceras marywadeae	Plectronocerida	BMT1	QMF 40856	1	18.27	14.09	0.46	3.21				0.771209633	0.025177887	0.175697865
Sinoeremoceras marywadeae	Plectronocerida	BMT1	QMF 40861	1	7.16	5.44	0.5	1.38	7.26	20.22749085	16.53632841	0.759776536	0.069832402	0.19273743
Sinoeremoceras marywadeae	Plectronocerida	BMT1	QMF 40861	2	9.75	7.55	0.57	1.84	3.96	13.53718616	12.25144163	0.774358974	0.058461538	0.188717949
Sinoeremoceras marywadeae	Plectronocerida	BMT1	QMF 40861	3	10.69	8.4	0.58	1.8				0.785781104	0.054256314	0.168381665
Sinoeremoceras marywadeae	Plectronocerida	BMT1	QMF 61276	1	10.55	8.5	0.67	2.28	6.65	26.32251216	26.56746603	0.805687204	0.063507109	0.216113744
Sinoeremoceras marywadeae	Plectronocerida	BMT1	QMF 61276	2	13.66	11.64	0.57	2.6				0.852122987	0.041727672	0.19033675
Sinoeremoceras marywadeae	Plectronocerida	BMT1	QMF 61277	1	11.91	10.09	0.42	2.61	11.94	15.02895297	10.43212277	0.847187238	0.035264484	0.219143577
Sinoeremoceras marywadeae	Plectronocerida	BMT1	QMF 61277	2	15.06	12.27	0.57	3.12				0.814741036	0.037848606	0.207171315
Sinoeremoceras marywadeae	Plectronocerida	BMT1	QMF 61279	1	8.26	6.62	0.69	1.54	9.7	25.16391554	25.8381998	0.801452785	0.083535109	0.186440678
Sinoeremoceras marywadeae	Plectronocerida	BMT1	QMF 61279	2	12.59	11.07	0.73	2.64				0.879269261	0.057982526	0.20969023
Sinoeremoceras marywadeae	Plectronocerida	BMT1	QMF 61315	1	16.07	12.14	0.49	3.02	8.14	11.9923631	7.871046788	0.755444928	0.030491599	0.187927816
Sinoeremoceras marywadeae	Plectronocerida	BMT1	QMF 61315	2	17.78	13.26	0.57	3.17				0.745781777	0.032058493	0.178290214
Sinoeremoceras marywadeae	Plectronocerida	BMT1	QMF 61316	1	14.92	12.17	0.65	3.24	4.39	17.48251696	12.47979832	0.815683646	0.043565684	0.217158177
Sinoeremoceras marywadeae	Plectronocerida	BMT1	QMF 61316	2	16.27	13.13	0.61					0.807006761	0.037492317
Sinoeremoceras marywadeae	Plectronocerida	BMT1	QMF 61320	1	10.43	7.24	0.72	1.83				0.694151486	0.06903164	0.175455417
Sinoeremoceras marywadeae	Plectronocerida	BMT1	QMF 61327	1	15.39	10.95	0.8	2.5	10.78	20.30084679	14.01447681	0.711500975	0.051981806	0.162443145
Sinoeremoceras marywadeae	Plectronocerida	BMT1	QMF 61327	2	19.25	13.6						0.706493506
Sinoeremoceras marywadeae	Plectronocerida	BMT1	QMF 61328	1	9.07	6.66	0.75	2.02	17.27	17.35019476	12.09744787	0.734288864	0.082690187	0.222712238
Sinoeremoceras marywadeae	Plectronocerida	BMT1	QMF 61328	2	14.34	10.32	0.68	2.19				0.719665272	0.047419805	0.152719665
Sinoeremoceras marywadeae	Plectronocerida	BMT1	QMF 61329	1	7.73	5.44	0.61	1.29	9.65	10.47985871		0.703751617	0.078913325	0.166882277
Sinoeremoceras marywadeae	Plectronocerida	BMT1	QMF 61329	2	9.5		0.76						0.08
Sinoeremoceras marywadeae	Plectronocerida	BMT1	QMF 61330	1	11.98	9.98	0.27	2.12				0.833055092	0.022537563	0.176961603
Sinoeremoceras marywadeae	Plectronocerida	BMT1	QMF 61331	1	11.43	8.94	0.45	2.64	4.98	10.09833294	3.450509751	0.782152231	0.039370079	0.230971129
Sinoeremoceras marywadeae	Plectronocerida	BMT1	QMF 61331	2	12.31	9.24	0.42					0.750609261	0.034118603
Sinoeremoceras marywadeae	Plectronocerida	BMT1	QMF 61468	1	9.56	7.96	0.51	1.83	3.5	25.28284801	24.34598356	0.832635983	0.05334728	0.191422594
Sinoeremoceras marywadeae	Plectronocerida	BMT1	QMF 61468	2	11.13	9.47	0.5	2.03				0.850853549	0.04492363	0.182389937
Sinoeremoceras marywadeae	Plectronocerida	BMT1	QMF 61469	1	14.63	11.21	0.46	2.98	3.55	20.90781203	23.39474872	0.766233766	0.031442242	0.203691046
Sinoeremoceras marywadeae	Plectronocerida	BMT1	QMF 61469	2	15.94	12.68	0.43	2.77				0.795483061	0.026976161	0.173776662
Sinoeremoceras marywadeae	Plectronocerida	BMT1	QMF 61472	1	9.91	7.47		1.75	5.74	19.66842002	13.61075588	0.753784057		0.176589304
Sinoeremoceras marywadeae	Plectronocerida	BMT1	QMF 61472	2	11.9	8.84			5.57	19.85748139	13.71799523	0.742857143
Sinoeremoceras marywadeae	Plectronocerida	BMT1	QMF 61472	3	13.85	10.18		2.19				0.735018051		0.158122744
Sinoeremoceras marywadeae	Plectronocerida	BMT1	QMF 61480	1	6.56	4.91		1.49	6.36	26.45593213	23.45022403	0.74847561		0.227134146
Sinoeremoceras marywadeae	Plectronocerida	BMT1	QMF 61480	2	9.55	7.55		1.69	8.28	17.91327122	11.58559299	0.790575916		0.176963351
Sinoeremoceras marywadeae	Plectronocerida	BMT1	QMF 61480	3	12.16	9.23	0.44	2.02				0.759046053	0.036184211	0.166118421
Sinoeremoceras marywadeae	Plectronocerida	BMT1	QMF 61485	1	15.84	13.57	0.69	2.89	6.44	19.90428185	16.08578847	0.856691919	0.043560606	0.182449495
Sinoeremoceras marywadeae	Plectronocerida	BMT1	QMF 61485	2	18.1	15.39	0.77	3.06				0.850276243	0.042541436	0.169060773
Sinoeremoceras marywadeae	Plectronocerida	BMT1	QMF 61487	1	14.43	12.04	0.44	2.88	4.22	20.15534648	13.51419509	0.834372834	0.03049203	0.1995842
Sinoeremoceras marywadeae	Plectronocerida	BMT1	QMF 61487	2	15.93	13.04	0.7	3.04				0.818581293	0.043942247	0.190834903
Sinoeremoceras marywadeae	Plectronocerida	BMT1	QMF 61489	1	10.69	8.31	0.41	2.51	2.66	27.05663093	17.10366047	0.777362021	0.038353601	0.234798877
Sinoeremoceras marywadeae	Plectronocerida	BMT1	QMF 61489	2	11.97	9.11						0.76106934
Sinoeremoceras marywadeae	Plectronocerida	BMT1	QMF 61490	1	9.96	8.13	0.63	2.33	6.56	21.91355668	17.50545071	0.81626506	0.063253012	0.233935743
Sinoeremoceras marywadeae	Plectronocerida	BMT1	QMF 61490	2	12.5	10.15	0.77	2.82				0.812	0.0616	0.2256
Sinoeremoceras marywadeae	Plectronocerida	BMT1	QMF 61491	1	11.73	9.34	0.39	2.95	4.17	11.50280418	12.45412692	0.796248934	0.033248082	0.251491901
Sinoeremoceras marywadeae	Plectronocerida	BMT1	QMF 61491	2	12.57	10.25	0.52	3.24				0.815433572	0.041368337	0.257756563
Sinoeremoceras marywadeae	Plectronocerida	BMT1	QMF 61492	1	11.72	8.98	0.42	2.63	4.31	19.35551871	18.83840431	0.766211604	0.035836177	0.22440273
Sinoeremoceras marywadeae	Plectronocerida	BMT1	QMF 61492	2	13.19	10.41	0.55	2.27	5.4	11.63125306	8.578306658	0.789234268	0.041698256	0.172100076
Sinoeremoceras marywadeae	Plectronocerida	BMT1	QMF 61492	3	14.29	11.22	0.5	2.75				0.785164451	0.034989503	0.192442267
Sinoeremoceras marywadeae	Plectronocerida	BMT1	QMF 61493	1	8.34	6.05	0.59	2.01	3.37	20.19049391	19.20023686	0.725419664	0.070743405	0.241007194
Sinoeremoceras marywadeae	Plectronocerida	BMT1	QMF 61493	2	9.54	7.19	0.58	1.97	5.5	26.39973629	24.71545324	0.753668763	0.060796646	0.206498952
Sinoeremoceras marywadeae	Plectronocerida	BMT1	QMF 61493	3	12.12	9.6	0.67					0.792079208	0.055280528
Sinoeremoceras marywadeae	Plectronocerida	BMT1	QMF 61494	1	12.18	9.01	0.8	2.17	4.53	11.97192246	8.458812745	0.739737274	0.065681445	0.17816092
Sinoeremoceras marywadeae	Plectronocerida	BMT1	QMF 61494	2	13.13	9.68	0.81	2.19	2.61	11.16030668	5.264869738	0.737242955	0.061690784	0.166793602
Sinoeremoceras marywadeae	Plectronocerida	BMT1	QMF 61494	3	13.64	9.92	0.63	2.41				0.727272727	0.046187683	0.176686217
Sinoeremoceras marywadeae	Plectronocerida	BMT1	QMF 61495	1	12.41	9.01	0.61	3.26	6.59	20.55613118	11.78261835	0.726027397	0.049153908	0.262691378
Sinoeremoceras marywadeae	Plectronocerida	BMT1	QMF 61495	2	14.8	10.37	0.47	3.58				0.700675676	0.031756757	0.241891892
Sinoeremoceras marywadeae	Plectronocerida	BMT1	QMF 61496	1	12.25	10.01	0.41	2.72	12.76	13.23205799	8.113792587	0.817142857	0.033469388	0.222040816
Sinoeremoceras marywadeae	Plectronocerida	BMT1	QMF 61496	2	15.21	11.82	0.58	2.6	7.97	8.467493505	9.967400352	0.777120316	0.038132807	0.170940171
Sinoeremoceras marywadeae	Plectronocerida	BMT1	QMF 61496	3	16.39	13.21	0.56	2.82				0.805979256	0.034167175	0.172056132
Sinoeremoceras marywadeae	Plectronocerida	BMT1	QMF 61499	1	17.41	13.73	0.64	3.36	4.2	9.39179239	4.499497407	0.788627226	0.036760482	0.192992533
Sinoeremoceras marywadeae	Plectronocerida	BMT1	QMF 61499	2	18.1	14.06	0.51	3.23				0.77679558	0.028176796	0.178453039
Sinoeremoceras marywadeae	Plectronocerida	BMT1	QMF 61500	1	11.25	9.53	0.52	2.01	4.54	20.10953897	9.067582292	0.847111111	0.046222222	0.178666667
Sinoeremoceras marywadeae	Plectronocerida	BMT1	QMF 61500	2	12.86	10.25	0.59	2.16				0.797045101	0.045878694	0.167962675
Sinoeremoceras marywadeae	Plectronocerida	BMT1	QMF 61503	1	13.71	11.08	0.6	2.96	6.24	28.2452596	27.7265512	0.80816922	0.043763676	0.215900802
Sinoeremoceras marywadeae	Plectronocerida	BMT1	QMF 61503	2	16.85	14.16	0.67	4				0.840356083	0.039762611	0.237388724
Sinoeremoceras marywadeae	Plectronocerida	BMT1	QMF 61504	1	6.44	4.98	0.33	1.32	5.24	22.9771087	15.00302905	0.773291925	0.051242236	0.204968944
Sinoeremoceras marywadeae	Plectronocerida	BMT1	QMF 61504	2	8.57	6.36			4.43	17.70607825	9.805521585	0.742123687
Sinoeremoceras marywadeae	Plectronocerida	BMT1	QMF 61504	3	9.95	7.12	0.38	2.07				0.715577889	0.038190955	0.208040201
Sinoeremoceras marywadeae	Plectronocerida	BMT1	QMF 61505	1	10.86	8.31	0.35	2.12	6.63	19.84829843	11.45541059	0.76519337	0.032228361	0.195211786
Sinoeremoceras marywadeae	Plectronocerida	BMT1	QMF 61505	2	13.18	9.64	0.47	2.55				0.731411229	0.035660091	0.193474962
Sinoeremoceras marywadeae	Plectronocerida	BMT1	QMF 61506	1	8.45	6.22	0.66		5.36	24.52510953	24.01425318	0.736094675	0.078106509
Sinoeremoceras marywadeae	Plectronocerida	BMT1	QMF 61506	2	10.78	8.5	0.75	2.28				0.788497217	0.069573284	0.211502783
Sinoeremoceras marywadeae	Plectronocerida	BMT1	QMF 61510	1	18.18	14.63	0.68	2.62				0.804730473	0.03740374	0.144114411
Sinoeremoceras marywadeae	Plectronocerida	BMT1	QMF 61511	1	7.07	5.41	0.53	1.14				0.765205092	0.074964639	0.161244696
Sinoeremoceras marywadeae	Plectronocerida	BMT1	QMF 61512	1	8.65	7.23	0.59		13.7	21.53207957	22.13690254	0.83583815	0.068208092
Sinoeremoceras marywadeae	Plectronocerida	BMT1	QMF 61512	2	13.86	12.59	0.64					0.908369408	0.046176046
Sinoeremoceras marywadeae	Plectronocerida	BMT1	QMF 61513	1	16.05		0.49						0.030529595
Sinoeremoceras marywadeae	Plectronocerida	BMT1	QMF 61514	1	17.72	13.98	0.84	3.33				0.788939052	0.047404063	0.187923251
Sinoeremoceras marywadeae	Plectronocerida	BMT1	QMF 61515	1	18.25	15.37	0.75	2.88				0.842191781	0.04109589	0.157808219
Sinoeremoceras marywadeae	Plectronocerida	BMT1	QMF 61516	1	15.04	10.61	0.72	1.92				0.705452128	0.04787234	0.127659574
Sinoeremoceras marywadeae	Plectronocerida	BMT1	QMF 61517	1	17.61	14.04	0.8					0.797274276	0.045428734
Sinoeremoceras marywadeae	Plectronocerida	BMT1	QMF 61518	1	20.35	15.27	0.68	3.48				0.75036855	0.033415233	0.171007371
Sinoeremoceras marywadeae	Plectronocerida	BMT1	QMF 61519	1	11.97	9.16	0.86	2.03	12.46	14.58947844	15.04167163	0.765246449	0.071846282	0.169590643
Sinoeremoceras marywadeae	Plectronocerida	BMT1	QMF 61519	2	15.16	12.45	0.66	2.62				0.821240106	0.04353562	0.172823219
Sinoeremoceras marywadeae	Plectronocerida	BMT1	QMF 61567	1	12.33	9.39	0.36	2.28	3.43	15.44087147	15.11268811	0.761557178	0.02919708	0.184914842
Sinoeremoceras marywadeae	Plectronocerida	BMT1	QMF 61567	2	13.26	10.3			12.06	11.45881588	7.59030986	0.776772247
Sinoeremoceras marywadeae	Plectronocerida	BMT1	QMF 61567	3	15.68	11.9	0.44	2.46				0.758928571	0.028061224	0.156887755
Sinoeremoceras marywadeae	Plectronocerida	BMT1	QMF 61573	1	12.56		0.74	2.13	7.59	25.46492967			0.058917197	0.169585987
Sinoeremoceras marywadeae	Plectronocerida	BMT1	QMF 61573	2	15.99	13.53	0.69	2.47				0.846153846	0.04315197	0.154471545
Sinoeremoceras marywadeae	Plectronocerida	BMT1	QMF 61575	1	9.37	7.44	0.57	1.84	4.12	21.44076049	16.43539126	0.794023479	0.060832444	0.196371398
Sinoeremoceras marywadeae	Plectronocerida	BMT1	QMF 61575	2	10.93	8.63	0.59	2.28	5.21	16.59877669	20.56130123	0.789569991	0.053979872	0.208600183
Sinoeremoceras marywadeae	Plectronocerida	BMT1	QMF 61575	3	12.45	10.52	0.62		7.14	16.81031182	10.40332827	0.84497992	0.049799197
Sinoeremoceras marywadeae	Plectronocerida	BMT1	QMF 61575	4	14.56	11.82	0.54	2.54				0.811813187	0.037087912	0.174450549
Sinoeremoceras marywadeae	Plectronocerida	BMT1	QMF 61632	1	19.14	13.95	0.64	3.5	3.71	12.30734333	10.01278379	0.728840125	0.033437827	0.182863114
Sinoeremoceras marywadeae	Plectronocerida	BMT1	QMF 61632	2	19.94	14.6	0.48		4.82	9.251776128	8.897395388	0.73219659
Sinoeremoceras marywadeae	Plectronocerida	BMT1	QMF 61632	3	20.72	15.35	0.53	3.95				0.740830116	0.025579151	0.190637066
Ellesmeroceratidae sp. nov.	Ellesmerocerida	BMT1	QMF 13341	1	6.08	5.16	1.04	0.88	15.78	8.661345967	8.553032029	0.848684211	0.171052632	0.144736842
Ellesmeroceratidae sp. nov.	Ellesmerocerida	BMT1	QMF 13341	2	8.47	7.52	1.58	1.27				0.887839433	0.186540732	0.149940968
Ellesmeroceratidae sp. nov.	Ellesmerocerida	BMT1	QMF 61267	1	7.34	6.53	0.69	1.05	8.77	8.672501713	5.222905241	0.889645777	0.09400545	0.143051771
Ellesmeroceratidae sp. nov.	Ellesmerocerida	BMT1	QMF 61267	2	8.67	7.33	0.78	1.14				0.84544406	0.089965398	0.131487889
Ellesmeroceratidae sp. nov.	Ellesmerocerida	BMT1	QMF 61268	1	13.38	10.88	1.39	3.32	6.54	7.785132273	8.1338769	0.813153961	0.103886398	0.24813154
Ellesmeroceratidae sp. nov.	Ellesmerocerida	BMT1	QMF 61268	2	14.27	11.81	1.15	3.49				0.827610371	0.080588648	0.244569026
Ellesmeroceratidae sp. nov.	Ellesmerocerida	BMT1	QMF 61269	1	11.43	10.04	1.3	1.91	11.72	11.74055722	8.539414684	0.878390201	0.113735783	0.167104112
Ellesmeroceratidae sp. nov.	Ellesmerocerida	BMT1	QMF 61269	2	13.84	11.79	1.19	2.87				0.851878613	0.085982659	0.207369942
Ellesmeroceratidae sp. nov.	Ellesmerocerida	BMT1	QMF 61270	1	7.43	6.87	0.73	1.72	10.03	9.404356477	8.893507901	0.924629879	0.098250336	0.231493943
Ellesmeroceratidae sp. nov.	Ellesmerocerida	BMT1	QMF 61270	2	9.08	8.43	1.1	2.33				0.928414097	0.121145374	0.25660793
Ellesmeroceratidae sp. nov.	Ellesmerocerida	BMT1	QMF 61271	1	7	6.19	0.95	1.51	9.22	6.517969047	5.960340153	0.884285714	0.135714286	0.215714286
Ellesmeroceratidae sp. nov.	Ellesmerocerida	BMT1	QMF 61271	2	8.05	7.15	0.85	1.54				0.888198758	0.105590062	0.191304348
Ellesmeroceratidae sp. nov.	Ellesmerocerida	BMT1	QMF 61272	1	9.58	7.74	1	1.21	8.15	6.250632998	7.58148807	0.807933194	0.104384134	0.126304802
Ellesmeroceratidae sp. nov.	Ellesmerocerida	BMT1	QMF 61272	2	10.47	8.82	1.25	1.77				0.842406877	0.11938873	0.169054441
Ellesmeroceratidae sp. nov.	Ellesmerocerida	BMT1	QMF 61273	1	7.58	6.43	1.66	1.12	19	4.219885696	4.069304506	0.84828496	0.218997361	0.147757256
Ellesmeroceratidae sp. nov.	Ellesmerocerida	BMT1	QMF 61273	2	8.98	7.78	1.87	1.56				0.86636971	0.208240535	0.173719376
Ellesmeroceratidae sp. nov.	Ellesmerocerida	BMT1	QMF 61274	1	14.06	12.31	0.97	2.69	28.42	5.580008679	2.90247283	0.875533428	0.068990043	0.191322902
Ellesmeroceratidae sp. nov.	Ellesmerocerida	BMT1	QMF 61274	2	16.83	13.75						0.816993464
Ellesmeroceratidae sp. nov.	Ellesmerocerida	BMT1	QMF 61275	1	13.6	10.34	2.29	1.99	11.59	5.137849525	11.33307659	0.760294118	0.168382353	0.146323529
Ellesmeroceratidae sp. nov.	Ellesmerocerida	BMT1	QMF 61275	2	14.64	12.64	1.76	2.47				0.863387978	0.120218579	0.168715847
Ellesmeroceratidae sp. nov.	Ellesmerocerida	BMT1	QMF 61282	1	9.98	8.27	1.1	1.39	13.9	4.737597179	6.423580937	0.828657315	0.110220441	0.139278557
Ellesmeroceratidae sp. nov.	Ellesmerocerida	BMT1	QMF 61282	2	11.13	9.83	0.93	1.96				0.883198562	0.083557951	0.176100629
Ellesmeroceratidae sp. nov.	Ellesmerocerida	BMT1	QMF 61283	1	7.02	6.06	0.99	1.23	18.14	9.579560549	10.3945535	0.863247863	0.141025641	0.175213675
Ellesmeroceratidae sp. nov.	Ellesmerocerida	BMT1	QMF 61283	2	10.06	9.36	1.18	1.94				0.930417495	0.117296223	0.192842942
Ellesmeroceratidae sp. nov.	Ellesmerocerida	BMT1	QMF 61285	1	8.61	7.49	1.23	1.25	9.5	10.58459193	9.207767816	0.869918699	0.142857143	0.145180023
Ellesmeroceratidae sp. nov.	Ellesmerocerida	BMT1	QMF 61285	2	10.37	9.02	0.97	1.53				0.869816779	0.093539055	0.147540984
Ellesmeroceratidae sp. nov.	Ellesmerocerida	BMT1	QMF 61286	1	11.92	10.03	0.97	1.46	6.9	6.552799648	3.818304866	0.841442953	0.081375839	0.122483221
Ellesmeroceratidae sp. nov.	Ellesmerocerida	BMT1	QMF 61286	2	12.71	10.49	1.21	1.55				0.825334382	0.095200629	0.12195122
Ellesmeroceratidae sp. nov.	Ellesmerocerida	BMT1	QMF 61287	1	8.97	7.98	1.22	1.3	12.28	7.779877264	7.9656289	0.889632107	0.136008919	0.144927536
Ellesmeroceratidae sp. nov.	Ellesmerocerida	BMT1	QMF 61287	2	10.64	9.69	1.14	1.66				0.910714286	0.107142857	0.156015038
Ellesmeroceratidae sp. nov.	Ellesmerocerida	BMT1	QMF 61296	1	11.93	8.42	0.91	2.07	6.15	4.841638088	13.53857812	0.705783738	0.07627829	0.173512154
Ellesmeroceratidae sp. nov.	Ellesmerocerida	BMT1	QMF 61296	2	12.45	9.88	1.21	2.19				0.793574297	0.097188755	0.175903614
Ellesmeroceratidae sp. nov.	Ellesmerocerida	BMT1	QMF 61298	1	7.85		1.24	1.11	28.13	8.822331399			0.157961783	0.141401274
Ellesmeroceratidae sp. nov.	Ellesmerocerida	BMT1	QMF 61298	2	12.19		0.95	1.66					0.077932732	0.136177194
Ellesmeroceratidae sp. nov.	Ellesmerocerida	BMT1	QMF 61299	1	12.83	11.27	1.23	2.08				0.878409977	0.095869057	0.162120031
Ellesmeroceratidae sp. nov.	Ellesmerocerida	BMT1	QMF 61300	1	13.41	11.77	1.16	2.29				0.877703207	0.08650261	0.170768084
Ellesmeroceratidae sp. nov.	Ellesmerocerida	BMT1	QMF 61301	1	7.88	6.81	1.22	1.1	4.25	10.08490214	16.4677637	0.864213198	0.154822335	0.139593909
Ellesmeroceratidae sp. nov.	Ellesmerocerida	BMT1	QMF 61301	2	8.63	8.04	1.37					0.931633835	0.158748552
Ellesmeroceratidae sp. nov.	Ellesmerocerida	BMT1	QMF 61302	1	7.34	6.15	1.03	1.04	8.1	12.05115002	10.01883848	0.837874659	0.140326975	0.141689373
Ellesmeroceratidae sp. nov.	Ellesmerocerida	BMT1	QMF 61302	2	9.05	7.57	1.15	1.33				0.836464088	0.127071823	0.146961326
Ellesmeroceratidae sp. nov.	Ellesmerocerida	BMT1	QMF 61303	1	9.55	7.94	1.55	1.04	19.06	10.43222264	9.746173414	0.831413613	0.162303665	0.108900524
Ellesmeroceratidae sp. nov.	Ellesmerocerida	BMT1	QMF 61303	2	13.03	11.19	1.41	1.57				0.858787414	0.108211819	0.120491174
Ellesmeroceratidae sp. nov.	Ellesmerocerida	BMT1	QMF 61304	1	8.07	7.22	1.09	1.12	30.81	8.834383985	8.667989844	0.894671623	0.135068154	0.138785626
Ellesmeroceratidae sp. nov.	Ellesmerocerida	BMT1	QMF 61304	2	12.83	11.89	0.9	2.5				0.926734217	0.07014809	0.194855807
Ellesmeroceratidae sp. nov.	Ellesmerocerida	BMT1	QMF 61305	1	6.87	5.63	0.83	1.13	27.33	8.579349015	7.43193382	0.819505095	0.120815138	0.164483261
Ellesmeroceratidae sp. nov.	Ellesmerocerida	BMT1	QMF 61305	2	8.87	7.5	0.96	1.24				0.845546787	0.108229989	0.139797069
Ellesmeroceratidae sp. nov.	Ellesmerocerida	BMT1	QMF 61305	3	10.97	9.18	1.18	1.82				0.836827712	0.107566089	0.165907019
Ellesmeroceratidae sp. nov.	Ellesmerocerida	BMT1	QMF 61306	1	3.59	2.82	0.97	0.54	6.53	9.018798026	7.272837174	0.78551532	0.270194986	0.150417827
Ellesmeroceratidae sp. nov.	Ellesmerocerida	BMT1	QMF 61306	2	4.62	3.65	1.05	0.51				0.79004329	0.227272727	0.11038961
Ellesmeroceratidae sp. nov.	Ellesmerocerida	BMT1	QMF 61307	1	5.08	4.2	0.68	0.59	21.82	6.348025693	5.064566644	0.826771654	0.133858268	0.116141732
Ellesmeroceratidae sp. nov.	Ellesmerocerida	BMT1	QMF 61307	2	7.5	6.13	1.18	1.45				0.817333333	0.157333333	0.193333333
Ellesmeroceratidae sp. nov.	Ellesmerocerida	BMT1	QMF 61308	1	6.12	5.11	1.12	0.55	5.65	13.12539702	14.92350603	0.83496732	0.183006536	0.089869281
Ellesmeroceratidae sp. nov.	Ellesmerocerida	BMT1	QMF 61308	2	7.42	6.59	1.23	1.04				0.888140162	0.165768194	0.140161725
Ellesmeroceratidae sp. nov.	Ellesmerocerida	BMT1	QMF 61309	1	13.5		1.7	1.72	19.39	8.377000943			0.125925926	0.127407407
Ellesmeroceratidae sp. nov.	Ellesmerocerida	BMT1	QMF 61309	2	16.34		1.74	3.09					0.106487148	0.189106487
Ellesmeroceratidae sp. nov.	Ellesmerocerida	BMT1	QMF 61310	1	4.79	3.72	0.63		25.14	8.213343158	7.873164639	0.776617954	0.131524008
Ellesmeroceratidae sp. nov.	Ellesmerocerida	BMT1	QMF 61310	2	8.4	7.18	0.98	1.11				0.854761905	0.116666667	0.132142857
Ellesmeroceratidae sp. nov.	Ellesmerocerida	BMT1	QMF 61311	1	4.69	4.07	0.95		12.58	6.188116118	6.415153737	0.867803838	0.202558635
Ellesmeroceratidae sp. nov.	Ellesmerocerida	BMT1	QMF 61311	2	6.05	5.48	1.08	0.63				0.905785124	0.178512397	0.104132231
Ellesmeroceratidae sp. nov.	Ellesmerocerida	BMT1	QMF 61312	1	5.26	4.38	1.15	0.84	32.62	8.101328698	7.699260099	0.83269962	0.218631179	0.159695817
Ellesmeroceratidae sp. nov.	Ellesmerocerida	BMT1	QMF 61312	2	9.88	8.77	1.24	1.38				0.887651822	0.125506073	0.139676113
Ellesmeroceratidae sp. nov.	Ellesmerocerida	BMT1	QMF 61313	1	6.76	5.57	1.09	0.93	23.76	10.98648707	10.48451744	0.823964497	0.161242604	0.137573964
Ellesmeroceratidae sp. nov.	Ellesmerocerida	BMT1	QMF 61313	2	8.9	7.31	1.29	1.17				0.821348315	0.14494382	0.131460674
Ellesmeroceratidae sp. nov.	Ellesmerocerida	BMT1	QMF 61313	3	11.33	9.78	1.02	1.58				0.863195057	0.090026478	0.13945278
Ellesmeroceratidae sp. nov.	Ellesmerocerida	BMT1	QMF 61314	1	3.99	3.45	0.67	0.61	22.5	7.425309028	7.146327302	0.864661654	0.167919799	0.152882206
Ellesmeroceratidae sp. nov.	Ellesmerocerida	BMT1	QMF 61314	2	5	4.27	0.78	0.8				0.854	0.156	0.16
Ellesmeroceratidae sp. nov.	Ellesmerocerida	BMT1	QMF 61314	3	5.86	5.22	1.02	0.95				0.890784983	0.174061433	0.162116041
Ellesmeroceratidae sp. nov.	Ellesmerocerida	BMT1	QMF 61314	4	6.92	6.26	1.23	1.26				0.904624277	0.177745665	0.182080925
Ellesmeroceratidae sp. nov.	Ellesmerocerida	BMT1	QMF 61317	1	12.77	10.87	1.11	2.6	5.01	1.486633424	1.372288396	0.851213782	0.086922475	0.203602193
Ellesmeroceratidae sp. nov.	Ellesmerocerida	BMT1	QMF 61317	2	12.9	10.99	1.04	3.15				0.851937984	0.080620155	0.244186047
Ellesmeroceratidae sp. nov.	Ellesmerocerida	BMT1	QMF 61318	1	6.91	5.52	1.14	1.25	20.09	5.329310596	5.585404731	0.798842258	0.164978292	0.18089725
Ellesmeroceratidae sp. nov.	Ellesmerocerida	BMT1	QMF 61318	2	7.99	6.34	1.05	1.36				0.793491865	0.131414268	0.170212766
Ellesmeroceratidae sp. nov.	Ellesmerocerida	BMT1	QMF 61318	3	8.78	7.48	0.98	1.43				0.851936219	0.111617312	0.162870159
Ellesmeroceratidae sp. nov.	Ellesmerocerida	BMT1	QMF 61319	1	8.2	6.98	1.1	1.53	21.83	8.54046139	6.632908578	0.851219512	0.134146341	0.186585366
Ellesmeroceratidae sp. nov.	Ellesmerocerida	BMT1	QMF 61319	2	10.44	8.25	1.41	1.27				0.790229885	0.135057471	0.12164751
Ellesmeroceratidae sp. nov.	Ellesmerocerida	BMT1	QMF 61319	3	11.46	9.51	1.42	1.77				0.829842932	0.12390925	0.154450262
Ellesmeroceratidae sp. nov.	Ellesmerocerida	BMT1	QMF 61321	1	7.52	6.64	0.98	1.58	11.59	8.487357093	8.7822891	0.882978723	0.130319149	0.210106383
Ellesmeroceratidae sp. nov.	Ellesmerocerida	BMT1	QMF 61321	2	9.24	8.41	1.2	2.23				0.91017316	0.12987013	0.241341991
Ellesmeroceratidae sp. nov.	Ellesmerocerida	BMT1	QMF 61322	1	5.1	4.61	1.11	0.6	14.9	9.056135055	8.444460412	0.903921569	0.217647059	0.117647059
Ellesmeroceratidae sp. nov.	Ellesmerocerida	BMT1	QMF 61322	2	7.46	6.81	1.85	1.16				0.912868633	0.247989276	0.155495979
Ellesmeroceratidae sp. nov.	Ellesmerocerida	BMT1	QMF 61323	1	11.08	9.2	1.37	1.81	10.37	6.953139969	7.283371036	0.83032491	0.123646209	0.163357401
Ellesmeroceratidae sp. nov.	Ellesmerocerida	BMT1	QMF 61323	2	12.34	10.52	1.41	2.28				0.852512156	0.114262561	0.184764992
Ellesmeroceratidae sp. nov.	Ellesmerocerida	BMT1	QMF 61324	1	3.81	3.32		0.55	15.85	7.939995302	5.851008588	0.871391076		0.144356955
Ellesmeroceratidae sp. nov.	Ellesmerocerida	BMT1	QMF 61324	2	6.01	4.94	0.76	0.81				0.821963394	0.126455907	0.134775374
Ellesmeroceratidae sp. nov.	Ellesmerocerida	BMT1	QMF 61325	1	10.87	9	1.33	1.84	11.76	8.752700779	9.527283381	0.827966881	0.122355106	0.169273229
Ellesmeroceratidae sp. nov.	Ellesmerocerida	BMT1	QMF 61325	2	12.67	10.96	1.3	1.99				0.865035517	0.102604578	0.157063931
Ellesmeroceratidae sp. nov.	Ellesmerocerida	BMT1	QMF 61326	1	8.88	7.9	1.38	1.35	6.95	13.29529442	9.37716948	0.88963964	0.155405405	0.152027027
Ellesmeroceratidae sp. nov.	Ellesmerocerida	BMT1	QMF 61327	2	10.5	9.04	1.44	1.48				0.860952381	0.137142857	0.140952381
Ellesmeroceratidae sp. nov.	Ellesmerocerida	BMT1	QMF 61342	1	6.53	5.76	1.06	1.24	12.8	7.865792544	9.290156852	0.882082695	0.162327718	0.189892802
Ellesmeroceratidae sp. nov.	Ellesmerocerida	BMT1	QMF 61342	2	8.29	7.84	1.15	1.13				0.945717732	0.138721351	0.136308806
Ellesmeroceratidae sp. nov.	Ellesmerocerida	BMT1	QMF 61350	1	7.82	6.68	0.81	1.46	19.86	9.842369989	9.613230616	0.854219949	0.103580563	0.186700767
Ellesmeroceratidae sp. nov.	Ellesmerocerida	BMT1	QMF 61350	2	11.24	10.02	0.94	2.15				0.891459075	0.083629893	0.191281139
Ellesmeroceratidae sp. nov.	Ellesmerocerida	BMT1	QMF 61357	1	5.38	4.68	0.74	0.81	23.19	7.574032847	6.540272226	0.869888476	0.137546468	0.150557621
Ellesmeroceratidae sp. nov.	Ellesmerocerida	BMT1	QMF 61357	2	6.96	6.1	0.98					0.876436782	0.140804598
Ellesmeroceratidae sp. nov.	Ellesmerocerida	BMT1	QMF 61357	3	8.45	7.33		1.28				0.867455621		0.15147929
Ellesmeroceratidae sp. nov.	Ellesmerocerida	BMT1	QMF 61361	1	6.59	5.83	0.95	0.84	9.56	8.852405855	8.077526028	0.884673748	0.144157815	0.127465857
Ellesmeroceratidae sp. nov.	Ellesmerocerida	BMT1	QMF 61361	2	8.07	7.18	1.02	1.24				0.889714994	0.126394052	0.153655514
Ellesmeroceratidae sp. nov.	Ellesmerocerida	BMT1	QMF 61364	1	9.26	7.85	1	1.23	16.11	7.103955383	4.443440403	0.847732181	0.107991361	0.132829374
Ellesmeroceratidae sp. nov.	Ellesmerocerida	BMT1	QMF 61364	2	11.26	9.1	1.52	1.29				0.808170515	0.134991119	0.114564831
Ellesmeroceratidae sp. nov.	Ellesmerocerida	BMT1	QMF 61365	1	4.25	3.67	0.87	0.65	14.27	8.296772653	6.377450162	0.863529412	0.204705882	0.152941176
Ellesmeroceratidae sp. nov.	Ellesmerocerida	BMT1	QMF 61365	2	6.32	5.26	1.07	0.97				0.832278481	0.169303797	0.153481013
Ellesmeroceratidae sp. nov.	Ellesmerocerida	BMT1	QMF 61367	1	3.22	2.47	0.86	0.48	9.85	7.840463246	8.650606899	0.767080745	0.267080745	0.149068323
Ellesmeroceratidae sp. nov.	Ellesmerocerida	BMT1	QMF 61367	2	4.57	3.96	1.04					0.866520788	0.227571116
Ellesmeroceratidae sp. nov.	Ellesmerocerida	BMT1	QMF 61371	1	9.54	7.93	0.96	1.07	25.06	9.262332272	9.534851927	0.831236897	0.100628931	0.112159329
Ellesmeroceratidae sp. nov.	Ellesmerocerida	BMT1	QMF 61371	2	13.6	12.11	0.94	2.01				0.890441176	0.069117647	0.147794118
Ellesmeroceratidae sp. nov.	Ellesmerocerida	BMT1	QMF 61376	1	4.87	3.94	0.9	0.68	16.74	11.36018465	9.901079461	0.809034908	0.184804928	0.13963039
Ellesmeroceratidae sp. nov.	Ellesmerocerida	BMT1	QMF 61376	2	8.2	6.84	0.99	1.23				0.834146341	0.120731707	0.15
Ellesmeroceratidae sp. nov.	Ellesmerocerida	BMT1	QMF 61377	1	6.35	5.99	0.97	1.04	8.04	15.58121074	11.64692656	0.943307087	0.152755906	0.163779528
Ellesmeroceratidae sp. nov.	Ellesmerocerida	BMT1	QMF 61377	2	8.55	7.63	1.12	1.58				0.892397661	0.130994152	0.184795322
Ellesmeroceratidae sp. nov.	Ellesmerocerida	BMT1	QMF 61381	1	6.12	5.16	1	0.82	17.14	8.142725834	6.811301314	0.843137255	0.163398693	0.133986928
Ellesmeroceratidae sp. nov.	Ellesmerocerida	BMT1	QMF 61381	2	8.56	7.2	1.24					0.841121495	0.144859813
Ellesmeroceratidae sp. nov.	Ellesmerocerida	BMT1	QMF 61389	1	13.64	11.3	1.23	2.64	6.03	5.317181708	5.601588674	0.828445748	0.090175953	0.193548387
Ellesmeroceratidae sp. nov.	Ellesmerocerida	BMT1	QMF 61389	2	14.2	11.89	1.31	2.89				0.837323944	0.092253521	0.203521127
Ellesmeroceratidae sp. nov.	Ellesmerocerida	BMT1	QMF 61390	1	10.24	8.99	1.22	1.29	9	10.03287757	7.247785191	0.877929688	0.119140625	0.125976563
Ellesmeroceratidae sp. nov.	Ellesmerocerida	BMT1	QMF 61390	2	11.82	10.13	1.23	1.71				0.857021997	0.104060914	0.144670051
Ellesmeroceratidae sp. nov.	Ellesmerocerida	BMT1	QMF 61392	1	6.84		0.95	1.06	39.39	8.189840113			0.138888889	0.15497076
Ellesmeroceratidae sp. nov.	Ellesmerocerida	BMT1	QMF 61392	2	12.48		1.36	1.85					0.108974359	0.148237179
Ellesmeroceratidae sp. nov.	Ellesmerocerida	BMT1	QMF 61520	1	12.83	10.88	1.71	2.15	12.13	5.475063639	7.781753362	0.848012471	0.133281372	0.167575994
Ellesmeroceratidae sp. nov.	Ellesmerocerida	BMT1	QMF 61520	2	13.32	11.92	1.25	2.19				0.894894895	0.093843844	0.164414414
Ellesmeroceratidae sp. nov.	Ellesmerocerida	BMT1	QMF 61520	3	13.99	12.53	1.31	2.39				0.895639743	0.093638313	0.170836312
Ellesmeroceratidae sp. nov.	Ellesmerocerida	BMT1	QMF 61521	1	7.77	6.75	1.33	1.49	11.81	7.074135879	7.55730681	0.868725869	0.171171171	0.191763192
Ellesmeroceratidae sp. nov.	Ellesmerocerida	BMT1	QMF 61521	2	9.23	8.31	1.58	2.02				0.900325027	0.171180932	0.218851571
Ellesmeroceratidae sp. nov.	Ellesmerocerida	BMT1	QMF 61522	1	6.88	5.92	1.11	0.61	10.39	8.14771956	7.269388692	0.860465116	0.161337209	0.088662791
Ellesmeroceratidae sp. nov.	Ellesmerocerida	BMT1	QMF 61522	2	8.36	7.24	1.18	0.79				0.866028708	0.141148325	0.094497608
Ellesmeroceratidae sp. nov.	Ellesmerocerida	BMT1	QMF 61557	1	8.52	7.5	1.32	1.09	15.6	8.432202271	7.335576111	0.88028169	0.154929577	0.127934272
Ellesmeroceratidae sp. nov.	Ellesmerocerida	BMT1	QMF 61557	2	10.82	9.5	1.84	1.64				0.878003697	0.170055453	0.151571165
Ellesmeroceratidae sp. nov.	Ellesmerocerida	BMT1	QMF 61558	1	6.9	6.1	1.12	0.94	16.05	8.480679224	6.490142963	0.884057971	0.162318841	0.136231884
Ellesmeroceratidae sp. nov.	Ellesmerocerida	BMT1	QMF 61558	2	9.28	7.92	0.98	1.44				0.853448276	0.105603448	0.155172414
Ellesmeroceratidae sp. nov.	Ellesmerocerida	BMT1	QMF 61559	1	9.04	7.84		1.25	12.94	11.16686035		0.867256637		0.138274336
Ellesmeroceratidae sp. nov.	Ellesmerocerida	BMT1	QMF 61628a	1	6.2	5.52	1.12	1.01	12.89	9.181408744	8.032231379	0.890322581	0.180645161	0.162903226
Ellesmeroceratidae sp. nov.	Ellesmerocerida	BMT1	QMF 61628a	2	8.27	7.33	1.05	1.47				0.886336155	0.126964933	0.177750907
Ellesmeroceratidae sp. nov.	Ellesmerocerida	BMT1	QMF 61628b	1	3.4	2.55	0.64	0.56				0.75	0.188235294	0.164705882
Ellesmeroceratidae sp. nov.	Ellesmerocerida	BMT1	QMF 61629	1	14.37	11.24	1.5	2.99	6.98	10.15197638	10.64044678	0.782185108	0.104384134	0.208072373
Ellesmeroceratidae sp. nov.	Ellesmerocerida	BMT1	QMF 61629	2	15.61	12.54	1.18	3.42				0.803331198	0.075592569	0.219090327
Ellesmeroceratidae sp. nov.	Ellesmerocerida	BMT1	QMF 61630	1	5.45	4.51	0.96	0.7	12.09	9.739039495	11.24285571	0.827522936	0.176146789	0.128440367
Ellesmeroceratidae sp. nov.	Ellesmerocerida	BMT1	QMF 61630	2	7.51	6.89	1.29	1.17				0.917443409	0.171770972	0.155792277
Ellesmeroceratidae sp. nov.	Ellesmerocerida	BMT1	QMF 61639	1	10.09	7.88	0.95	1.53	13.92	9.200191333	8.218034276	0.780971259	0.094152626	0.151635282
Ellesmeroceratidae sp. nov.	Ellesmerocerida	BMT1	QMF 61639	2	12.33	9.88	1.2	1.75				0.801297648	0.097323601	0.141930251
Ellesmeroceratidae sp. nov.	Ellesmerocerida	BMT1	QMF 61641	1	7.99	7.17		1.41	20.26	11.44358603	8.187311508	0.897371715		0.176470588
Ellesmeroceratidae sp. nov.	Ellesmerocerida	BMT1	QMF 61641	2	12.05	10.07	1.35	1.88				0.835684647	0.112033195	0.156016598
