# Supplementary material for: Plectronoceratids (Cephalopoda) from the latest Cambrian at Black Mountain, Queensland, reveal complex three-dimensional siphuncle morphology, with major taxonomic implications
Source: PeerJ. 2024 Feb 29;12:e17003. doi: 10.7717/peerj.17003 (PMC10909373; doi:10.7717/peerj.17003)
Supplement: Supplemental Information 2 — QMF 13992 represents a single specimen that was longitudinally sectioned. QMF 13992-L refer to measurements from the left half, and QMF 13992-R is the corresponding right half. The specimen belongs to Sinoeremoceras marywadeae sp. nov. from horizon BMT1, Unbunmaroo Member of the Ninmaroo Formation at Black Mountain, Queensland. The other two specimens were originally assigned to separate genera, but are considered by us to belong to closely related species of Sinoeremoceras. S. foliosum Chen & Qi in Chen et al., 1979a from the Zaozhuang area of Liaoning is a junior synonym of S. wanwanense (Kobayashi, 1931), and Physalactinoceras quishugouense Chen & Teichert, 1983 of S. bullatum (Chen & Qi in Chen et al., 1979a). Both Chinese species are from the Wanwankou Member of the Fengshan Formation. [file peerj-12-17003-s002.csv]

Species	Horizon	Specimen	Chamber	Conch height	Conch width	Siphuncular diameter	Height expansion rate	Relative chamber length	Relative siphuncular diameter
Sinoeremoceras_marywadeae	BMT 1	QMF 13992-L	1	10.28		1.94	10.77862352		0.188715953
Sinoeremoceras_marywadeae	BMT 1	QMF 13992-L	2	10.38	0.61	1.98	8.438190698	0.058766859	0.190751445
Sinoeremoceras_marywadeae	BMT 1	QMF 13992-L	3	10.47	0.58	2	15.7066266	0.055396371	0.191021968
Sinoeremoceras_marywadeae	BMT 1	QMF 13992-L	4	10.63	0.72	2.12	18.14951604	0.067732832	0.19943556
Sinoeremoceras_marywadeae	BMT 1	QMF 13992-L	5	10.86	0.51	2.13	21.10361901	0.046961326	0.196132597
Sinoeremoceras_marywadeae	BMT 1	QMF 13992-L	6	11.05	0.63	2.05	16.26020471	0.057013575	0.185520362
Sinoeremoceras_marywadeae	BMT 1	QMF 13992-L	7	11.23	0.56	2.08	34.70804927	0.049866429	0.185218166
Sinoeremoceras_marywadeae	BMT 1	QMF 13992-L	8	11.58	0.58	2.2	29.92431051	0.050086356	0.189982729
Sinoeremoceras_marywadeae	BMT 1	QMF 13992-L	9	11.89	0.58	2.18	14.73610214	0.048780488	0.183347351
Sinoeremoceras_marywadeae	BMT 1	QMF 13992-L	10	12.04	0.66	2.27	13.82245424	0.054817276	0.188538206
Sinoeremoceras_marywadeae	BMT 1	QMF 13992-L	11	12.2	0.67	2.29	8.535786601	0.054918033	0.187704918
Sinoeremoceras_marywadeae	BMT 1	QMF 13992-L	12	12.3	0.67	2.32	2.565054165	0.054471545	0.188617886
Sinoeremoceras_marywadeae	BMT 1	QMF 13992-L	13	12.33	0.58	2.41	6.906632501	0.04703974	0.195458232
Sinoeremoceras_marywadeae	BMT 1	QMF 13992-L	14	12.4	0.38	2.41	17.94525323	0.030645161	0.194354839
Sinoeremoceras_marywadeae	BMT 1	QMF 13992-L	15	12.52	0.45	2.48	5.08960876	0.035942492	0.198083067
Sinoeremoceras_marywadeae	BMT 1	QMF 13992-L	16	12.56	0.52	2.53	3.304609355	0.041401274	0.201433121
Sinoeremoceras_marywadeae	BMT 1	QMF 13992-L	17	12.59	0.43	2.58	5.326001532	0.034154091	0.204924543
Sinoeremoceras_marywadeae	BMT 1	QMF 13992-L	18	12.63	0.54	2.6	16.85393804	0.042755344	0.205859066
Sinoeremoceras_marywadeae	BMT 1	QMF 13992-L	19	12.79	0.4	2.65	4.295170857	0.031274433	0.20719312
Sinoeremoceras_marywadeae	BMT 1	QMF 13992-L	20	12.82	0.44	2.7	10.38885782	0.034321373	0.210608424
Sinoeremoceras_marywadeae	BMT 1	QMF 13992-L	21	12.9	0.52	2.7	15.33360852	0.040310078	0.209302326
Sinoeremoceras_marywadeae	BMT 1	QMF 13992-L	22	13.04	0.52	2.74	12.07536504	0.039877301	0.210122699
Sinoeremoceras_marywadeae	BMT 1	QMF 13992-L	23	13.15	0.49	2.83	13.96211481	0.037262357	0.215209125
Sinoeremoceras_marywadeae	BMT 1	QMF 13992-L	24	13.27	0.54	2.87	11.63125306	0.040693293	0.216277317
Sinoeremoceras_marywadeae	BMT 1	QMF 13992-L	25	13.38	0.45	2.94	17.68362912	0.033632287	0.219730942
Sinoeremoceras_marywadeae	BMT 1	QMF 13992-L	26	13.52	0.45	2.87	11.42118627	0.033284024	0.212278107
Sinoeremoceras_marywadeae	BMT 1	QMF 13992-L	27	13.61	0.43	2.77		0.031594416	0.203526819
Sinoeremoceras_marywadeae	BMT 1	QMF 13992-R	1	10.12		2.11	22.36350842		0.208498024
Sinoeremoceras_marywadeae	BMT 1	QMF 13992-R	2	10.29	0.6	1.99	25.36076698	0.058309038	0.193391642
Sinoeremoceras_marywadeae	BMT 1	QMF 13992-R	3	10.56	0.54	2.01	30.06086105	0.051136364	0.190340909
Sinoeremoceras_marywadeae	BMT 1	QMF 13992-R	4	10.85	0.64	2.04	25.53113156	0.058986175	0.188018433
Sinoeremoceras_marywadeae	BMT 1	QMF 13992-R	5	11.14	0.54	2.07	19.95542524	0.048473968	0.185816876
Sinoeremoceras_marywadeae	BMT 1	QMF 13992-R	6	11.33	0.6	2.06	22.61986495	0.052956752	0.181818182
Sinoeremoceras_marywadeae	BMT 1	QMF 13992-R	7	11.57	0.53	2.27	21.3698248	0.045808124	0.196197061
Sinoeremoceras_marywadeae	BMT 1	QMF 13992-R	8	11.77	0.52	2.4	24.94092344	0.044180119	0.203908241
Sinoeremoceras_marywadeae	BMT 1	QMF 13992-R	9	12	0.55	2.37	13.4801122	0.045833333	0.1975
Sinoeremoceras_marywadeae	BMT 1	QMF 13992-R	10	12.13	0.57	2.34	18.92464442	0.046990932	0.19291014
Sinoeremoceras_marywadeae	BMT 1	QMF 13992-R	11	12.32	0.58	2.38	20.52274943	0.047077922	0.193181818
Sinoeremoceras_marywadeae	BMT 1	QMF 13992-R	12	12.53	0.47	2.44	24.02295677	0.037509976	0.194732642
Sinoeremoceras_marywadeae	BMT 1	QMF 13992-R	13	12.73	0.6	2.42	15.18928674	0.047132757	0.190102121
Sinoeremoceras_marywadeae	BMT 1	QMF 13992-R	14	12.89	0.44	2.49	24.36731317	0.034134988	0.193173002
Sinoeremoceras_marywadeae	BMT 1	QMF 13992-R	15	13.08	0.51	2.52	41.84900349	0.038990826	0.19266055
Sinoeremoceras_marywadeae	BMT 1	QMF 13992-R	16	13.47	0.49	2.5	17.40444758	0.036377134	0.185597624
Sinoeremoceras_marywadeae	BMT 1	QMF 13992-R	17	13.62	0.4	2.58	12.83757346	0.029368576	0.189427313
Sinoeremoceras_marywadeae	BMT 1	QMF 13992-R	18	13.71	0.42	2.56	22.88208774	0.030634573	0.186725018
Sinoeremoceras_marywadeae	BMT 1	QMF 13992-R	19	13.88	0.5	2.66	12.55459698	0.036023055	0.191642651
Sinoeremoceras_marywadeae	BMT 1	QMF 13992-R	20	13.99	0.56	2.6	15.25629934	0.040028592	0.185847034
Sinoeremoceras_marywadeae	BMT 1	QMF 13992-R	21	14.14	0.4	2.7	25.36076698	0.028288543	0.190947666
Sinoeremoceras_marywadeae	BMT 1	QMF 13992-R	22	14.32	0.67	2.74	16.14046436	0.046787709	0.191340782
Sinoeremoceras_marywadeae	BMT 1	QMF 13992-R	23	14.51	0.46	2.7	19.73161389	0.031702274	0.186078567
Sinoeremoceras_marywadeae	BMT 1	QMF 13992-R	24	14.67	0.51	2.81	13.41967362	0.034764826	0.191547376
Sinoeremoceras_marywadeae	BMT 1	QMF 13992-R	25	14.79	0.47	2.68	14.55000992	0.031778229	0.181203516
Sinoeremoceras_marywadeae	BMT 1	QMF 13992-R	26	14.91	0.49	2.7	9.333716743	0.03286385	0.181086519
Sinoeremoceras_marywadeae	BMT 1	QMF 13992-R	27	14.99	0.47	2.75	7.304445561	0.031354236	0.183455637
Sinoeremoceras_marywadeae	BMT 1	QMF 13992-R	28	15.05	0.46	2.89	9.939481456	0.030564784	0.192026578
Sinoeremoceras_marywadeae	BMT 1	QMF 13992-R	29	15.13	0.54	2.93	8.472789598	0.035690681	0.19365499
Sinoeremoceras_marywadeae	BMT 1	QMF 13992-R	30	15.21	0.45	2.98	18.92464442	0.029585799	0.195923734
Sinoeremoceras_marywadeae	BMT 1	QMF 13992-R	31	15.36	0.52	2.92		0.033854167	0.190104167
Physalactinoceras_qiushugouense	Wanwankou	NIGPAS 73801	1	10.5		1.69	22.20114004		0.160952381
Physalactinoceras_qiushugouense	Wanwankou	NIGPAS 73801	2	10.81	0.58	1.8	26.20557988	0.053654024	0.166512488
Physalactinoceras_qiushugouense	Wanwankou	NIGPAS 73801	3	11.08	0.56	1.82	27.1075282	0.050541516	0.164259928
Physalactinoceras_qiushugouense	Wanwankou	NIGPAS 73801	4	11.35	0.59	1.94	27.61503803	0.051982379	0.17092511
Physalactinoceras_qiushugouense	Wanwankou	NIGPAS 73801	5	11.64	0.53	2.01	37.5173007	0.045532646	0.172680412
Physalactinoceras_qiushugouense	Wanwankou	NIGPAS 73801	6	12	0.59	2.06	24.85188573	0.049166667	0.171666667
Physalactinoceras_qiushugouense	Wanwankou	NIGPAS 73801	7	12.26	0.58	2.26	23.37873835	0.04730832	0.184339315
Physalactinoceras_qiushugouense	Wanwankou	NIGPAS 73801	8	12.5	0.47	2.28	22.85420319	0.0376	0.1824
Physalactinoceras_qiushugouense	Wanwankou	NIGPAS 73801	9	12.69	0.58	2.32	29.00033353	0.04570528	0.182821119
Physalactinoceras_qiushugouense	Wanwankou	NIGPAS 73801	10	12.99	0.57	2.39	14.99171528	0.043879908	0.183987683
Physalactinoceras_qiushugouense	Wanwankou	NIGPAS 73801	11	13.14	0.53	2.41	25.51506432	0.040334855	0.183409437
Physalactinoceras_qiushugouense	Wanwankou	NIGPAS 73801	12	13.38	0.44	2.46	35.30024844	0.032884903	0.183856502
Physalactinoceras_qiushugouense	Wanwankou	NIGPAS 73801	13	13.66	0.43	2.53	29.94575153	0.03147877	0.185212299
Physalactinoceras_qiushugouense	Wanwankou	NIGPAS 73801	14	13.89	0.55	2.6	22.61986495	0.039596832	0.187185025
Physalactinoceras_qiushugouense	Wanwankou	NIGPAS 73801	15	14.11	0.6	2.59	25.36076698	0.042523033	0.18355776
Physalactinoceras_qiushugouense	Wanwankou	NIGPAS 73801	16	14.38	0.56	2.61	39.30764812	0.038942976	0.181502086
Physalactinoceras_qiushugouense	Wanwankou	NIGPAS 73801	17	14.78	0.53	2.66	29.59352449	0.035859269	0.179972936
Physalactinoceras_qiushugouense	Wanwankou	NIGPAS 73801	18	15.06	0.53	2.72	21.3698248	0.035192563	0.18061089
Physalactinoceras_qiushugouense	Wanwankou	NIGPAS 73801	19	15.26	0.45	2.8	20.16119598	0.02948886	0.183486239
Physalactinoceras_qiushugouense	Wanwankou	NIGPAS 73801	20	15.42	0.43	2.87	46.5578984	0.027885863	0.18612192
Physalactinoceras_qiushugouense	Wanwankou	NIGPAS 73801	21	15.79	0.44	2.92	41.11209044	0.027865738	0.184927169
Physalactinoceras_qiushugouense	Wanwankou	NIGPAS 73801	22	16.12	0.48	2.99	22.39022285	0.029776675	0.185483871
Physalactinoceras_qiushugouense	Wanwankou	NIGPAS 73801	23	16.31	0.44	3.05	37.64942004	0.026977315	0.187001839
Physalactinoceras_qiushugouense	Wanwankou	NIGPAS 73801	24	16.61	0.6	3.03	18.92464442	0.036122818	0.182420229
Physalactinoceras_qiushugouense	Wanwankou	NIGPAS 73801	25	16.81	0.55	3.04	25.60853213	0.03271862	0.180844735
Physalactinoceras_qiushugouense	Wanwankou	NIGPAS 73801	26	17.06	0.56	3.11	19.25631226	0.032825322	0.182297773
Physalactinoceras_qiushugouense	Wanwankou	NIGPAS 73801	27	17.25	0.48	3.13	24.67817456	0.027826087	0.181449275
Physalactinoceras_qiushugouense	Wanwankou	NIGPAS 73801	28	17.46	0.45	3.16	20.16119598	0.025773196	0.180985109
Physalactinoceras_qiushugouense	Wanwankou	NIGPAS 73801	29	17.62	0.41	3.22	28.7291649	0.023269012	0.182746879
Physalactinoceras_qiushugouense	Wanwankou	NIGPAS 73801	30	17.83	0.4	3.29	25.36076698	0.0224341	0.184520471
Physalactinoceras_qiushugouense	Wanwankou	NIGPAS 73801	31	18.01	0.37	3.28	31.68616424	0.020544142	0.182121044
Physalactinoceras_qiushugouense	Wanwankou	NIGPAS 73801	32	18.22	0.47	3.36	25.18665991	0.025795829	0.184412733
Physalactinoceras_qiushugouense	Wanwankou	NIGPAS 73801	33	18.43	0.46	3.25	18.52044306	0.024959305	0.176342919
Physalactinoceras_qiushugouense	Wanwankou	NIGPAS 73801	34	18.58	0.28	3.36	18.26035296	0.015069968	0.180839612
Physalactinoceras_qiushugouense	Wanwankou	NIGPAS 73801	35	18.67	0.32	3.37	24.67817456	0.017139796	0.180503482
Physalactinoceras_qiushugouense	Wanwankou	NIGPAS 73801	36	18.81	0.37	3.43	19.92760838	0.019670388	0.182349814
Physalactinoceras_qiushugouense	Wanwankou	NIGPAS 73801	37	18.94	0.45		15.18928674	0.02375924
Physalactinoceras_qiushugouense	Wanwankou	NIGPAS 73801	38	19.06	0.44		12.96614739	0.023084995
Physalactinoceras_qiushugouense	Wanwankou	NIGPAS 73801	39	19.16	0.49		17.40444758	0.025574113
Physalactinoceras_qiushugouense	Wanwankou	NIGPAS 73801	40	19.31	0.37		28.80004261	0.019161056
Physalactinoceras_qiushugouense	Wanwankou	NIGPAS 73801	41	19.5	0.35			0.017948718
Sinoeremoceras_foliosum	Wanwankou	NIGPAS 46128	1	15.01	0.74	2.74	27.34261426	0.049300466	0.18254497
Sinoeremoceras_foliosum	Wanwankou	NIGPAS 46128	2	15.37	0.73	2.78	19.43337164	0.04749512	0.180871828
Sinoeremoceras_foliosum	Wanwankou	NIGPAS 46128	3	15.62	0.73	2.91	20.95484719	0.046734955	0.186299616
Sinoeremoceras_foliosum	Wanwankou	NIGPAS 46128	4	15.89	0.67	3.03	15.30130191	0.042164884	0.190685966
Sinoeremoceras_foliosum	Wanwankou	NIGPAS 46128	5	16.07	0.76	3.06	25.21721359	0.047293093	0.190416926
Sinoeremoceras_foliosum	Wanwankou	NIGPAS 46128	6	16.41	0.7	3.06	12.23100713	0.042656917	0.186471664
Sinoeremoceras_foliosum	Wanwankou	NIGPAS 46128	7	16.56	0.71	3.13	26.93041619	0.042874396	0.189009662
Sinoeremoceras_foliosum	Wanwankou	NIGPAS 46128	8	16.9	0.75	3.15	11.42118627	0.044378698	0.186390533
Sinoeremoceras_foliosum	Wanwankou	NIGPAS 46128	9	17.05	0.69	3.19	14.04558767	0.040469208	0.187096774
Sinoeremoceras_foliosum	Wanwankou	NIGPAS 46128	10	17.22	0.66	3.23	23.95226489	0.038327526	0.18757259
Sinoeremoceras_foliosum	Wanwankou	NIGPAS 46128	11	17.5	0.58	3.33	9.854219895	0.033142857	0.190285714
Sinoeremoceras_foliosum	Wanwankou	NIGPAS 46128	12	17.6	0.59	3.35	25.77637025	0.033522727	0.190340909
Sinoeremoceras_foliosum	Wanwankou	NIGPAS 46128	13	17.87	0.61	3.43	12.16467339	0.034135422	0.191941802
Sinoeremoceras_foliosum	Wanwankou	NIGPAS 46128	14	18	0.49	3.61	7.00706329	0.027222222	0.200555556
Sinoeremoceras_foliosum	Wanwankou	NIGPAS 46128	15	18.06	0.42	3.63	21.56859574	0.023255814	0.200996678
Sinoeremoceras_foliosum	Wanwankou	NIGPAS 46128	16	18.22	0.53	3.76	19.27507623	0.029088913	0.20636663
Sinoeremoceras_foliosum	Wanwankou	NIGPAS 46128	17	18.4	0.56	3.8	28.07248694	0.030434783	0.206521739
Sinoeremoceras_foliosum	Wanwankou	NIGPAS 46128	18	18.68	0.57	3.84	17.94525323	0.030513919	0.205567452
Sinoeremoceras_foliosum	Wanwankou	NIGPAS 46128	19	18.86	0.52	3.9	10.98464911	0.02757158	0.20678685
Sinoeremoceras_foliosum	Wanwankou	NIGPAS 46128	20	18.96	0.49	4	12.80870545	0.025843882	0.210970464
Sinoeremoceras_foliosum	Wanwankou	NIGPAS 46128	21	19.07	0.57	4.02	21.84560944	0.029889879	0.210802307
Sinoeremoceras_foliosum	Wanwankou	NIGPAS 46128	22	19.29	0.57	4.14	17.94525323	0.029548989	0.214618974
Sinoeremoceras_foliosum	Wanwankou	NIGPAS 46128	23	19.47	0.55	4.2	8.319284587	0.028248588	0.215716487
Sinoeremoceras_foliosum	Wanwankou	NIGPAS 46128	24	19.55	0.57	4.26	24.73812305	0.02915601	0.217902813
Sinoeremoceras_foliosum	Wanwankou	NIGPAS 46128	25	19.8	0.55	4.34	16.55178565	0.027777778	0.219191919
Sinoeremoceras_foliosum	Wanwankou	NIGPAS 46128	26	19.96	0.56	4.39	22.22608107	0.028056112	0.21993988
Sinoeremoceras_foliosum	Wanwankou	NIGPAS 46128	27	20.18	0.69	4.46	26.11049445	0.03419227	0.221010902
Sinoeremoceras_foliosum	Wanwankou	NIGPAS 46128	28	20.5	0.61	4.6		0.029756098	0.224390244
