# Supplementary material for: Plectronoceratids (Cephalopoda) from the latest Cambrian at Black Mountain, Queensland, reveal complex three-dimensional siphuncle morphology, with major taxonomic implications
Source: PeerJ. 2024 Feb 29;12:e17003. doi: 10.7717/peerj.17003 (PMC10909373; doi:10.7717/peerj.17003)
Supplement: Supplemental Information 3 — Measurements of previous species were taken directly from the literature if available, see cited references. Some species with only few known specimens include multiple measurements from different ontogenetic points. Otherwise, only a single set of measurements is given per specimen. [file peerj-12-17003-s003.csv]

Genus	Original species	Revised	Reference	Specimen	Continent	Geography	Zone	Stratigraphy	Conch height	Conch width	Chamber length	Siphuncular diameter	Height expansion rate	Maximum conch height	Conch height at body chamber base	Conch width index	Relative chamber length	Relative siphuncular diameter
Balkoceras	gracile	Pa. mutabile	Flower 1964	USNM PAL 302540	North America	Texas	Cambrooistodus minutus	San Saba	8	5.9	0.7	1.4	3	8	8	0.7375	0.0875	0.175
Balkoceras	gracile	Pa. mutabile	Flower 1964	USNM PAL 302537	North America	Texas	Cambrooistodus minutus	San Saba	7		1			7	7		0.142857143
Balkoceras	gracile	Pa. mutabile	Flower 1964	USNM PAL 302539	North America	Texas	Cambrooistodus minutus	San Saba	7	5.3	0.6	1.2	2	7	7	0.757142857	0.085714286	0.171428571
Palaeoceras	mutabile	Pa. mutabile	Flower 1954	BEG 34757	North America	Texas	Cambrooistodus minutus	San Saba	4	3	0.9	1	6	4		0.75	0.225	0.25
Palaeoceras	mutabile	Pa. mutabile	Flower 1954	BEG 34758	North America	Texas	Cambrooistodus minutus	San Saba	7.5	6.5	0.9	1.5	5	7.5	7.5	0.866666667	0.12	0.2
Palaeoceras	mutabile	Pa. mutabile	Flower 1964	USNM PAL 302533	North America	Texas	Cambrooistodus minutus	San Saba	7	5	0.8	1.7	8	7		0.714285714	0.114285714	0.242857143
Palaeoceras	mutabile	Pa. mutabile	Flower 1964	USNM PAL 302534	North America	Texas	Cambrooistodus minutus	San Saba	6.5	5.3	0.6		3	6.5	6.5	0.815384615	0.092307692
Palaeoceras	mutabile	Pa. mutabile	Flower 1964	USNM PAL 302535	North America	Texas	Cambrooistodus minutus	San Saba	7.5	5	0.8		6	7.5		0.666666667	0.106666667
Palaeoceras	undulatum	Pa. mutabile	Flower 1964	USNM PAL 302529	North America	Texas	Cambrooistodus minutus	San Saba	7.5	5.7	0.7	1.4	3	7.5	7.5	0.76	0.093333333	0.186666667
Palaeoceras	undulatum	Pa. mutabile	Flower 1964	USNM PAL 302530	North America	Texas	Cambrooistodus minutus	San Saba	6.5	5.1	0.7			6.5		0.784615385	0.107692308
Palaeoceras	undulatum	Pa. mutabile	Flower 1964	USNM PAL 302531	North America	Texas	Cambrooistodus minutus	San Saba	7.5	5.5				7.5		0.733333333
Plectronoceras	exile	Pa. mutabile	Flower 1964	USNM PAL 302532	North America	Texas	Cambrooistodus minutus	San Saba	4.5	3.5	0.9		4	5.5		0.777777778	0.2
Plectronoceras	cambria	Pl. cambria	Ulrich et al. 1944	USNM 57819	North China	Shandong	Ptychaspis-Tsinania	L Yenchou	2.7	2	0.3	0.4	19	2.7	2.7	0.740740741	0.111111111	0.148148148
Plectronoceras	cf. cambria	Pl. cambria	Chen et al. 1979a	NIGP 52552	North China	Shandong	Ptychaspis-Tsinania	L Yenchou	4	3	0.3	0.7		4	4	0.75	0.075	0.175
Plectronoceras	cf. cambria	Pl. cambria	Chen et al. 1979a	NIGP 52553	North China	Shandong	Ptychaspis-Tsinania	L Yenchou	4		0.4			4			0.1
Plectronoceras	liaotungense	Pl. cambria	Kobayashi 1935	UMUT PM 00901	North China	Liaoning	Ptychaspis-Tsinania	L Yenchou	4	3.1	0.3	0.8	13	4	4	0.775	0.075	0.2
Plectronoceras	huaibeiense	Pl. cambria	Chen et al. 1979a	NIGP 46758	North China	Anhui	Ptychaspis-Tsinania	L Jiagou	4.5	4	0.3	1.1	14	4.5	4.5	0.888888889	0.066666667	0.244444444
Lunanoceras	changshanense	S. bullatum	Chen et al. 1979a	NIGP 46143	North China	Shandong	Sinoeremoceras	Wanwankou	21	16	0.8	4.2	11	21		0.761904762	0.038095238	0.2
Lunanoceras	precordium	S. bullatum	Chen et al. 1979a	NIGP 46155	North China	Shandong	Sinoeremoceras	Wanwankou	25		0.7	5.6	11	25			0.028	0.224
Physalactinoceras	bullatum	S. bullatum	Chen et al. 1979a	NIGP 46150	North China	Shandong	Sinoeremoceras	Wanwankou	9		0.8	2.2	28	9			0.088888889	0.244444444
Physalactinoceras	compressum	S. bullatum	Chen & Teichert 1983	NIGP 73860	North China	Shandong	Sinoeremoceras	Wanwankou	32	20	0.6	4.6	14	32	32	0.625	0.01875	0.14375
Physalactinoceras	subcirculum	S. bullatum	Chen et al. 1979a	NIGP 46153	North China	Shandong	Sinoeremoceras	Wanwankou	17		0.7	3.4	11	17			0.041176471	0.2
Sinoeremoceras	foliosum	S. bullatum	Chen & Teichert 1983	NIGP 46128	North China	Shandong	Sinoeremoceras	Wanwankou	21		0.5	4.2	19	21	21		0.023809524	0.2
Sinoeremoceras	foliosum	S. bullatum	Chen & Teichert 1983	NIGP 73778	North China	Shandong	Sinoeremoceras	Wanwankou	14		0.5	3		14			0.035714286	0.214285714
Sinoeremoceras	taiziheense	S. bullatum	Chen & Teichert 1983	NIGP 73782	North China	Shandong	Sinoeremoceras	Wanwankou	21	16		5.2		21		0.761904762		0.247619048
Sinoeremoceras	zaozhuangense	S. bullatum	Chen & Teichert 1983	NIGP 46122	North China	Shandong	Sinoeremoceras	Wanwankou	26		0.6	5.5		26	26		0.023076923	0.211538462
Sinoeremoceras	zaozhuangense	S. bullatum	Chen & Teichert 1983	NIGP 73779	North China	Shandong	Sinoeremoceras	Wanwankou	25					25	25
Sinoeremoceras	zaozhuangense	S. bullatum	Chen & Teichert 1983	NIGP 73861	North China	Shandong	Sinoeremoceras	Wanwankou	19					19	19
Wanwanoceras	lunanense	S. bullatum	Chen et al. 1979a	NIGP 46148	North China	Shandong	Sinoeremoceras	Wanwankou	18	13.5	1.1	3.3	19	18		0.75	0.061111111	0.183333333
Physalactinoceras	changshanense	S. bullatum	Chen & Teichert 1983	NIGP 46137	North China	Shandong	Sinoeremoceras	Wanwankou	22		0.6	4.4		22	22		0.027272727	0.2
Physalactinoceras	longiconum	S. bullatum	Chen & Teichert 1983	NIGP 73795	North China	Shandong	Sinoeremoceras	Wanwankou	20		0.6	3.8	7	20			0.03	0.19
Protactinoceras	lunanense	S. bullatum	Chen et al. 1979a	NIGP 46135	North China	Shandong	Sinoeremoceras	Wanwankou	17		0.7	5.6	11	17	17		0.041176471	0.329411765
Protactinoceras	magnitubulum	S. bullatum	Chen & Teichert 1983	NIGP 46133	North China	Shandong	Sinoeremoceras	Wanwankou	16		0.7	8	28	16			0.04375	0.5
Parapalaeoceras	Ppa. endogastrum	S. endogastrum	Li 1984	NIGP 79753	South China	Zhejiang	Acaroceras-Antacaroceras	Siyangshan	8.8		0.8	1.7	5	8.8			0.090909091	0.193181818
Parapalaeoceras	Ppa. endogastrum	S. endogastrum	Li 1984	NIGP 79753	South China	Zhejiang	Acaroceras-Antacaroceras	Siyangshan	8.4		0.7	1.5	5				0.083333333	0.178571429
Parapalaeoceras	Ppa. endogastrum	S. endogastrum	Li 1984	NIGP 79753	South China	Zhejiang	Acaroceras-Antacaroceras	Siyangshan	7.8		0.7	1.1	4				0.08974359	0.141025641
Parapalaeoceras	Ppa. endogastrum	S. endogastrum	Li 1984	NIGP 79753	South China	Zhejiang	Acaroceras-Antacaroceras	Siyangshan	7.4	6.5	0.8	1.1				0.878378378	0.108108108	0.148648649
Parapalaeoceras	Ppa. sinense	S. endogastrum	Li 1984	NIGP 79755	South China	Zhejiang	Acaroceras-Antacaroceras	Siyangshan	8		0.7	1.5	7	8	8		0.0875	0.1875
Parapalaeoceras	Ppa. sinense	S. endogastrum	Li 1984	NIGP 79755	South China	Zhejiang	Acaroceras-Antacaroceras	Siyangshan	7.8		0.8	1.5	7				0.102564103	0.192307692
Parapalaeoceras	Ppa. sinense	S. endogastrum	Li 1984	NIGP 79755	South China	Zhejiang	Acaroceras-Antacaroceras	Siyangshan	7.6		0.9	1.4					0.118421053	0.184210526
Acaroceras	primordium	S. inflatum	Chen & Qi 1982	NIGP 66530	North China	Anhui	L Quadraticephalus	M Jiagou	3		0.3	0.2	11	3	3		0.1	0.066666667
Lunanoceras	compressum	S. inflatum	Chen et al. 1979a	NIGP 46193	North China	Anhui	Acaroceras-Eburoceras	U Jiagou	12.9	9.7	0.2	1.8	10	12.9		0.751937984	0.015503876	0.139534884
Lunanoceras	densum	S. inflatum	Chen & Qi 1982	NIGP 66536	North China	Anhui	L Quadraticephalus	M Jiagou	12		0.3	2.2	17	12	12		0.025	0.183333333
Lunanoceras	longatum	S. inflatum	Chen & Qi 1982	NIGP 66532	North China	Anhui	L Quadraticephalus	M Jiagou	9		0.5	1.3	20	9	9		0.055555556	0.144444444
Paraplectronoceras	abruptum	S. inflatum	Chen et al. 1980	NIGP 46747	North China	Anhui	Acaroceras-Eburoceras	U Jiagou	5	3.3	0.3	0.6	19	5		0.666666667	0.06	0.125
Paraplectronoceras	curvatum	S. inflatum	Chen et al. 1980	NIGP 46744	North China	Anhui	Acaroceras-Eburoceras	U Jiagou	6	3.6	0.5	0.8	4	6		0.6	0.083333333	0.125
Paraplectronoceras	impromtum	S. inflatum	Chen et al. 1979a	NIGP 46201	North China	Anhui	Acaroceras-Eburoceras	U Jiagou	7.5	6	0.6	0.8	6	7.5	7.5	0.8	0.08	0.106666667
Paraplectronoceras	inflatum	S. inflatum	Chen et al. 1979a	NIGP 46198	North China	Anhui	Acaroceras-Eburoceras	U Jiagou	4.4		0.5	0.9	18	4.4			0.083333333	0.204545455
Paraplectronoceras	longicollum	S. inflatum	Chen & Qi 1982	NIGP 66538	North China	Anhui	Acaroceras-Eburoceras	U Jiagou	6		0.5	0.9	16	6	6		0.083333333	0.15
Paraplectronoceras	pandum	S. inflatum	Chen & Qi 1982	NIGP 33537	North China	Anhui	Acaroceras-Eburoceras	U Jiagou	4		0.3	0.6	6	4	4		0.075	0.15
Paraplectronoceras	parvum	S. inflatum	Chen et al. 1980	NIGP 46759	North China	Anhui	U Quadraticephalus	M Jiagou	3.8		0.5	0.8	10	3.8	3.8		0.131578947	0.2
Paraplectronoceras	pyriforme	S. inflatum	Chen et al. 1979a	NIGP 46782	North China	Anhui	Acaroceras-Eburoceras	U Jiagou	7	5.6	0.8	0.8	6	7	7	0.8	0.114285714	0.114285714
Paraplectronoceras	suxianense	S. inflatum	Chen et al. 1979a	NIGP 46202	North China	Anhui	U Quadraticephalus	M Jiagou	8		0.7	1.1	14	8	8		0.0875	0.1375
Paraplectronoceras	vescum	S. inflatum	Chen et al. 1980	NIGP 46752	North China	Anhui	Acaroceras-Eburoceras	U Jiagou	5.3		0.2	1.2	5	5.3	5.3		0.037735849	0.226415094
Plectronoceras	cf. huaibeiense	S. inflatum	Chen & Qi 1982	NIGP 66525	North China	Anhui	L Quadraticephalus	M Jiagou	4.5		0.5		14	4.5			0.111111111
Sinoeremoceras	anhuiense	S. inflatum	Chen et al. 1979b	NIGP 46174	North China	Anhui	U Quadraticephalus	M Jiagou	10		0.4	2.9	23	10	10		0.04	0.29
Sinoeremoceras	pisinum	S. inflatum	Chen et al. 1980	NIGP 46750	North China	Anhui	Acaroceras-Eburoceras	U Jiagou	4		0.4	0.7	13	4			0.1	0.175
Wanwanoceras	exiguum	S. inflatum	Chen & Qi 1982	NIGP 66524	North China	Anhui	L Quadraticephalus	M Jiagou	4.8		0.4	0.8	14	4.8	4.8		0.083333333	0.166666667
Wanwanoceras	multiseptum	S. inflatum	Chen et al. 1979b	NIGP 46190	North China	Anhui	Acaroceras-Eburoceras	U Jiagou	9		0.4	1.8	35	9	9		0.044444444	0.2
Jiagouceras	cordatum	S. inflatum	Chen et al. 1979a	NIGP 46200	North China	Anhui	Sinoeremoceras	Wanwankou	3.4	1.7	0.8	1.1	10	3.4	3.4	0.5	0.235294118	0.323529412
Rectseptoceras	eccentricum	S. inflatum	Chen et al. 1979a	NIGP 46184	North China	Anhui	Acaroceras-Eburoceras	Wanwankou	4		0.5	0.8	11	4	4		0.125	0.2
Sinoeremoceras	magicum	S. magicum	Lu et al. 1984	NIGP 65428	North China	Inner Mongolia	Sinoeremoceras	Sinoeremoceras	10		0.5	1.4	4.5	10	10		0.05	0.14
Sinoeremoceras	magicum	S. magicum	Lu et al. 1984	NIGP 65428	North China	Inner Mongolia	Sinoeremoceras	Sinoeremoceras	9.5		0.5	1.4	4.2				0.052631579	0.147368421
Sinoeremoceras	magicum	S. magicum	Lu et al. 1984	NIGP 65428	North China	Inner Mongolia	Sinoeremoceras	Sinoeremoceras	9.1		0.6	1.2	4.7				0.065934066	0.131868132
Sinoeremoceras	magicum	S. magicum	Lu et al. 1984	NIGP 65428	North China	Inner Mongolia	Sinoeremoceras	Sinoeremoceras	8.7		0.5	1.2	5.1				0.057471264	0.137931034
Sinoeremoceras	magicum	S. magicum	Lu et al. 1984	NIGP 65428	North China	Inner Mongolia	Sinoeremoceras	Sinoeremoceras	8.4		0.5	1.1					0.05952381	0.130952381
Sinoeremoceras	marywadeae	S. marywadeae	This study	QMF 13332	Australia	Queensland	Hirsutodontus appressus	Unbunmaroo	13.33	10.16	0.6	2.62	13.49748002	13.33		0.762190548	0.045011253	0.196549137
Sinoeremoceras	marywadeae	S. marywadeae	This study	QMF 13991	Australia	Queensland	Hirsutodontus appressus	Unbunmaroo	11.12	8.86	0.94	3.03	18.45758167	11.12		0.79676259	0.084532374	0.272482014
Sinoeremoceras	marywadeae	S. marywadeae	This study	QMF 13992	Australia	Queensland	Hirsutodontus appressus	Unbunmaroo	16.99	12.48	0.51	3.09	5.085967696	16.99		0.734549735	0.030017657	0.181871689
Sinoeremoceras	marywadeae	S. marywadeae	This study	QMF 14001	Australia	Queensland	Hirsutodontus appressus	Unbunmaroo	16.86	13.24	0.71	3.18	16.48142366	16.86		0.785290629	0.042111507	0.1886121
Sinoeremoceras	marywadeae	S. marywadeae	This study	QMF 39523	Australia	Queensland	Hirsutodontus appressus	Unbunmaroo	11.44	8.53			16.80903833	11.44		0.745629371
Sinoeremoceras	marywadeae	S. marywadeae	This study	QMF 39529	Australia	Queensland	Hirsutodontus appressus	Unbunmaroo	17.62	13.49	0.51	3.79	20.77771563	17.62		0.765607264	0.028944381	0.215096481
Sinoeremoceras	marywadeae	S. marywadeae	This study	QMF 39531	Australia	Queensland	Hirsutodontus appressus	Unbunmaroo	8.36	6.94	0.6	1.65	23.81082565	8.36		0.830143541	0.071770335	0.197368421
Sinoeremoceras	marywadeae	S. marywadeae	This study	QMF 39532	Australia	Queensland	Hirsutodontus appressus	Unbunmaroo	9.27	6.96	0.6	1.84	12.85383173	9.27		0.750809061	0.064724919	0.198489752
Sinoeremoceras	marywadeae	S. marywadeae	This study	QMF 39534	Australia	Queensland	Hirsutodontus appressus	Unbunmaroo	7.4	6.27			19.45204193	7.4		0.847297297
Sinoeremoceras	marywadeae	S. marywadeae	This study	QMF 39544	Australia	Queensland	Hirsutodontus appressus	Unbunmaroo	12.41	9.24	0.58	1.98	16.30598639	12.41		0.744560838	0.046736503	0.159548751
Sinoeremoceras	marywadeae	S. marywadeae	This study	QMF 40852	Australia	Queensland	Hirsutodontus appressus	Unbunmaroo	14.49	11.72	0.49		15.91947412	14.49		0.808833678	0.033816425
Sinoeremoceras	marywadeae	S. marywadeae	This study	QMF 40861	Australia	Queensland	Hirsutodontus appressus	Unbunmaroo	10.69	8.4	0.58	1.8	13.53718616	10.69		0.785781104	0.054256314	0.168381665
Sinoeremoceras	marywadeae	S. marywadeae	This study	QMF 61468	Australia	Queensland	Hirsutodontus appressus	Unbunmaroo	11.13	9.47	0.5	2.03	25.28284801	11.13		0.850853549	0.04492363	0.182389937
Sinoeremoceras	marywadeae	S. marywadeae	This study	QMF 61487	Australia	Queensland	Hirsutodontus appressus	Unbunmaroo	15.93	13.04	0.7	3.04	20.15534648	15.93		0.818581293	0.043942247	0.190834903
Sinoeremoceras	marywadeae	S. marywadeae	This study	QMF 61491	Australia	Queensland	Hirsutodontus appressus	Unbunmaroo	12.57	10.25	0.52	3.24	11.50280418	12.57		0.815433572	0.041368337	0.257756563
Sinoeremoceras	marywadeae	S. marywadeae	This study	QMF 61505	Australia	Queensland	Hirsutodontus appressus	Unbunmaroo	13.18	9.64	0.47	2.55	19.84829843	13.18		0.731411229	0.035660091	0.193474962
Sinoeremoceras	marywadeae	S. marywadeae	This study	QMF 61506	Australia	Queensland	Hirsutodontus appressus	Unbunmaroo	10.78	8.5	0.75	2.28	24.52510953	10.78		0.788497217	0.069573284	0.211502783
Sinoeremoceras	marywadeae	S. marywadeae	This study	QMF 61473	Australia	Queensland	Hirsutodontus appressus	Unbunmaroo	15.99	13.53	0.69	2.47	25.46492967	15.99		0.846153846	0.04315197	0.154471545
Sinoeremoceras	marywadeae	S. marywadeae	This study	QMF 13996	Australia	Queensland	Hirsutodontus appressus	Unbunmaroo	15.97	12.67	0.57	3.2	9.455975638	15.97		0.793362555	0.035691922	0.200375704
Sinoeremoceras	marywadeae	S. marywadeae	This study	QMF 39535	Australia	Queensland	Hirsutodontus appressus	Unbunmaroo	19.43	14.64	0.59	2.41	15.30523449	19.43		0.753474009	0.030365414	0.124034997
Sinoeremoceras	marywadeae	S. marywadeae	This study	QMF 39536	Australia	Queensland	Hirsutodontus appressus	Unbunmaroo	11.56	8.36	0.44	2.28	15.87749978	11.56		0.723183391	0.038062284	0.197231834
Sinoeremoceras	marywadeae	S. marywadeae	This study	QMF 39538	Australia	Queensland	Hirsutodontus appressus	Unbunmaroo	13.37	10.76	0.73	3.05	7.707371363	13.37		0.804786836	0.05459985	0.228122663
Sinoeremoceras	marywadeae	S. marywadeae	This study	QMF 39539	Australia	Queensland	Hirsutodontus appressus	Unbunmaroo	13.01	9.65	0.49	3.24	5.829895797	13.01		0.741737125	0.037663336	0.249039201
Sinoeremoceras	marywadeae	S. marywadeae	This study	QMF 39542	Australia	Queensland	Hirsutodontus appressus	Unbunmaroo	12.55	10.37	0.41	2.18		12.55		0.826294821	0.032669323	0.173705179
Sinoeremoceras	marywadeae	S. marywadeae	This study	QMF 39546	Australia	Queensland	Hirsutodontus appressus	Unbunmaroo	14.54	11.45	0.93	3.11	16.20672509	14.54		0.787482806	0.063961486	0.21389271
Sinoeremoceras	marywadeae	S. marywadeae	This study	QMF 39547	Australia	Queensland	Hirsutodontus appressus	Unbunmaroo	13.28	11.28	0.88	2.85	4.689318499	13.28		0.84939759	0.06626506	0.214608434
Sinoeremoceras	marywadeae	S. marywadeae	This study	QMF 39549	Australia	Queensland	Hirsutodontus appressus	Unbunmaroo	7.07	5.43	0.56	1.82	20.34376002	7.07		0.768033946	0.079207921	0.257425743
Sinoeremoceras	marywadeae	S. marywadeae	This study	QMF 40855	Australia	Queensland	Hirsutodontus appressus	Unbunmaroo	14.13	10.28	0.47	2.41		14.13		0.727530078	0.033262562	0.170559094
Sinoeremoceras	marywadeae	S. marywadeae	This study	QMF 40856	Australia	Queensland	Hirsutodontus appressus	Unbunmaroo	18.27	14.09	0.46	3.21		18.27		0.771209633	0.025177887	0.175697865
Sinoeremoceras	marywadeae	S. marywadeae	This study	QMF 61316	Australia	Queensland	Hirsutodontus appressus	Unbunmaroo	16.27	13.13	0.61		17.48251696	16.27		0.807006761	0.037492317
Sinoeremoceras	marywadeae	S. marywadeae	This study	QMF 61490	Australia	Queensland	Hirsutodontus appressus	Unbunmaroo	12.5	10.15	0.77	2.82	21.91355668	12.5		0.812	0.0616	0.2256
Sinoeremoceras	marywadeae	S. marywadeae	This study	QMF 61492	Australia	Queensland	Hirsutodontus appressus	Unbunmaroo	14.29	11.22	0.5	2.75	11.63125306	14.29		0.785164451	0.034989503	0.192442267
Sinoeremoceras	marywadeae	S. marywadeae	This study	QMF 61493	Australia	Queensland	Hirsutodontus appressus	Unbunmaroo	12.12	9.6	0.67		26.39973629	12.12		0.792079208	0.055280528
Sinoeremoceras	marywadeae	S. marywadeae	This study	QMF 61494	Australia	Queensland	Hirsutodontus appressus	Unbunmaroo	13.64	9.92	0.63	2.41	11.16030668	13.64		0.727272727	0.046187683	0.176686217
Sinoeremoceras	marywadeae	S. marywadeae	This study	QMF 61495	Australia	Queensland	Hirsutodontus appressus	Unbunmaroo	14.8	10.37	0.47	3.58	20.55613118	14.8		0.700675676	0.031756757	0.241891892
Sinoeremoceras	marywadeae	S. marywadeae	This study	QMF 61496	Australia	Queensland	Hirsutodontus appressus	Unbunmaroo	16.39	13.21	0.56	2.82	8.467493505	16.39		0.805979256	0.034167175	0.172056132
Sinoeremoceras	marywadeae	S. marywadeae	This study	QMF 61500	Australia	Queensland	Hirsutodontus appressus	Unbunmaroo	12.86	10.25	0.59	2.16	20.10953897	12.86		0.797045101	0.045878694	0.167962675
Sinoeremoceras	marywadeae	S. marywadeae	This study	QMF 61501	Australia	Queensland	Hirsutodontus appressus	Unbunmaroo	16.85	14.16	0.67	4	28.2452596	16.85		0.840356083	0.039762611	0.237388724
Sinoeremoceras	marywadeae	S. marywadeae	This study	QMF 61472	Australia	Queensland	Hirsutodontus appressus	Unbunmaroo	13.85	10.18		2.19	19.85748139	13.85		0.735018051		0.158122744
Sinoeremoceras	marywadeae	S. marywadeae	This study	QMF 13999	Australia	Queensland	Hirsutodontus appressus	Unbunmaroo	12.23	9.71	0.54	2.58	20.23947727	12.23		0.793949305	0.04415372	0.210956664
Sinoeremoceras	marywadeae	S. marywadeae	This study	QMF 39533	Australia	Queensland	Hirsutodontus appressus	Unbunmaroo	10.32	8.95	0.88		27.0860013	10.32		0.867248062	0.085271318
Sinoeremoceras	marywadeae	S. marywadeae	This study	QMF 61489	Australia	Queensland	Hirsutodontus appressus	Unbunmaroo	11.97	9.11			27.05663093	11.97		0.76106934
Sinoeremoceras	marywadeae	S. marywadeae	This study	QMF 61632	Australia	Queensland	Hirsutodontus appressus	Unbunmaroo	20.72	15.35	0.53	3.95	9.251776128	20.72		0.740830116	0.025579151	0.190637066
Sinoeremoceras	marywadeae	S. marywadeae	This study	QMF 39525	Australia	Queensland	Hirsutodontus appressus	Unbunmaroo	15.78	11.03	0.8	3.19	6.251823891	15.78		0.698986058	0.050697085	0.202154626
Sinoeremoceras	marywadeae	S. marywadeae	This study	QMF 61315	Australia	Queensland	Hirsutodontus appressus	Unbunmaroo	17.78	13.26	0.57	3.17	11.9923631	17.78		0.745781777	0.032058493	0.178290214
Sinoeremoceras	marywadeae	S. marywadeae	This study	QMF 61485	Australia	Queensland	Hirsutodontus appressus	Unbunmaroo	18.1	15.39	0.77	3.06	19.90428185	18.1		0.850276243	0.042541436	0.169060773
Sinoeremoceras	marywadeae	S. marywadeae	This study	QMF 61469	Australia	Queensland	Hirsutodontus appressus	Unbunmaroo	15.94	12.68	0.43	2.77	20.90781203	15.94		0.795483061	0.026976161	0.173776662
Sinoeremoceras	marywadeae	S. marywadeae	This study	QMF 61499	Australia	Queensland	Hirsutodontus appressus	Unbunmaroo	18.1	14.06	0.51	3.23	9.39179239	18.1		0.77679558	0.028176796	0.178453039
Sinoeremoceras	marywadeae	S. marywadeae	This study	QMF 61567	Australia	Queensland	Hirsutodontus appressus	Unbunmaroo	15.68	11.9	0.44	2.46	11.45881588	15.68		0.758928571	0.028061224	0.156887755
Sinoeremoceras	marywadeae	S. marywadeae	This study	QMF 39527	Australia	Queensland	Hirsutodontus appressus	Unbunmaroo	22.83	16.48			16.92185468	22.83		0.721857205
Sinoeremoceras	marywadeae	S. marywadeae	This study	QMF 39537	Australia	Queensland	Hirsutodontus appressus	Unbunmaroo	11.26	8.58	0.39	2.51	9.837129113	11.26		0.761989343	0.034635879	0.222912966
Sinoeremoceras	marywadeae	S. marywadeae	This study	QMF 39540	Australia	Queensland	Hirsutodontus appressus	Unbunmaroo	11.93	9.18	0.75	2.87	15.01866215	11.93		0.769488684	0.062866723	0.240569992
Sinoeremoceras	marywadeae	S. marywadeae	This study	QMF 39543	Australia	Queensland	Hirsutodontus appressus	Unbunmaroo	11.3	9.04	0.82	2.59	19.20188152	11.3		0.8	0.072566372	0.22920354
Sinoeremoceras	marywadeae	S. marywadeae	This study	QMF 61480	Australia	Queensland	Hirsutodontus appressus	Unbunmaroo	12.16	9.23	0.44	2.02	17.91327122	12.16		0.759046053	0.036184211	0.166118421
Sinoeremoceras	marywadeae	S. marywadeae	This study	QMF 61504	Australia	Queensland	Hirsutodontus appressus	Unbunmaroo	9.95	7.12	0.38	2.07	17.70607825	9.95		0.715577889	0.038190955	0.208040201
Sinoeremoceras	marywadeae	S. marywadeae	This study	QMF 61475	Australia	Queensland	Hirsutodontus appressus	Unbunmaroo	14.56	11.82	0.54	2.54	16.81031182	14.56		0.811813187	0.037087912	0.174450549
Sinoeremoceras	marywadeae	S. marywadeae	This study	QMF 61320	Australia	Queensland	Hirsutodontus appressus	Unbunmaroo	10.43	7.24	0.72	1.83		10.43		0.694151486	0.06903164	0.175455417
Sinoeremoceras	marywadeae	S. marywadeae	This study	QMF 61510	Australia	Queensland	Hirsutodontus appressus	Unbunmaroo	18.18	14.63	0.68	2.62		18.18		0.804730473	0.03740374	0.144114411
Sinoeremoceras	marywadeae	S. marywadeae	This study	QMF 61511	Australia	Queensland	Hirsutodontus appressus	Unbunmaroo	7.07	5.41	0.53	1.14		7.07		0.765205092	0.074964639	0.161244696
Sinoeremoceras	marywadeae	S. marywadeae	This study	QMF 61512	Australia	Queensland	Hirsutodontus appressus	Unbunmaroo	13.86	12.59	0.64		21.53207957	13.86		0.908369408	0.046176046
Sinoeremoceras	marywadeae	S. marywadeae	This study	QMF 61513	Australia	Queensland	Hirsutodontus appressus	Unbunmaroo	16.05		0.49			16.05			0.030529595
Sinoeremoceras	marywadeae	S. marywadeae	This study	QMF 61514	Australia	Queensland	Hirsutodontus appressus	Unbunmaroo	17.72	13.98	0.84	3.33		17.72		0.788939052	0.047404063	0.187923251
Sinoeremoceras	marywadeae	S. marywadeae	This study	QMF 61328	Australia	Queensland	Hirsutodontus appressus	Unbunmaroo	14.34	10.32	0.68	2.19	17.35019476	14.34		0.719665272	0.047419805	0.152719665
Sinoeremoceras	marywadeae	S. marywadeae	This study	QMF 61329	Australia	Queensland	Hirsutodontus appressus	Unbunmaroo	9.5		0.76		10.47985871	9.5			0.08
Sinoeremoceras	marywadeae	S. marywadeae	This study	QMF 61330	Australia	Queensland	Hirsutodontus appressus	Unbunmaroo	11.98	9.98	0.27	2.12		11.98		0.833055092	0.022537563	0.176961603
Sinoeremoceras	marywadeae	S. marywadeae	This study	QMF 61331	Australia	Queensland	Hirsutodontus appressus	Unbunmaroo	12.31	9.24	0.42		10.09833294	12.31		0.750609261	0.034118603
Sinoeremoceras	marywadeae	S. marywadeae	This study	QMF 61515	Australia	Queensland	Hirsutodontus appressus	Unbunmaroo	18.25	15.37	0.75	2.88		18.25		0.842191781	0.04109589	0.157808219
Sinoeremoceras	marywadeae	S. marywadeae	This study	QMF 61516	Australia	Queensland	Hirsutodontus appressus	Unbunmaroo	15.04	10.61	0.72	1.92		15.04		0.705452128	0.04787234	0.127659574
Sinoeremoceras	marywadeae	S. marywadeae	This study	QMF 61517	Australia	Queensland	Hirsutodontus appressus	Unbunmaroo	17.61	14.04	0.8			17.61		0.797274276	0.045428734
Sinoeremoceras	marywadeae	S. marywadeae	This study	QMF 61518	Australia	Queensland	Hirsutodontus appressus	Unbunmaroo	20.35	15.27	0.68	3.48		20.35		0.75036855	0.033415233	0.171007371
Sinoeremoceras	marywadeae	S. marywadeae	This study	QMF 61519	Australia	Queensland	Hirsutodontus appressus	Unbunmaroo	15.16	12.45	0.66	2.62	14.58947844	15.16		0.821240106	0.04353562	0.172823219
Sinoeremoceras	marywadeae	S. marywadeae	This study	QMF 61276	Australia	Queensland	Hirsutodontus appressus	Unbunmaroo	13.66	11.64	0.57	2.6	26.32251216	13.66		0.852122987	0.041727672	0.19033675
Sinoeremoceras	marywadeae	S. marywadeae	This study	QMF 61327	Australia	Queensland	Hirsutodontus appressus	Unbunmaroo	19.25	13.6			20.30084679	19.25		0.706493506
Sinoeremoceras	marywadeae	S. marywadeae	This study	QMF 61277	Australia	Queensland	Hirsutodontus appressus	Unbunmaroo	15.06	12.27	0.57	3.12	15.02895297	15.06		0.814741036	0.037848606	0.207171315
Sinoeremoceras	marywadeae	S. marywadeae	This study	QMF 61279	Australia	Queensland	Hirsutodontus appressus	Unbunmaroo	12.59	11.07	0.73	2.64	25.16391554	12.59		0.879269261	0.057982526	0.20969023
Hunyuanoceras	shanxiense	S. shanxiense	Chen & Teichert 1983	NIGP 73768	North China	Shanxi	L Quadraticephalus	U Yenchou	8.7	5				8.7	8.7	0.574712644
Hunyuanoceras	shanxiense	S. shanxiense	Chen & Teichert 1983	NIGP 73768	North China	Shanxi	L Quadraticephalus	U Yenchou	8.2		0.4		3.5				0.048780488
Hunyuanoceras	shanxiense	S. shanxiense	Chen & Teichert 1983	NIGP 73768	North China	Shanxi	L Quadraticephalus	U Yenchou	7.1		0.4		12.3				0.056338028
Hunyuanoceras	shanxiense	S. shanxiense	Chen & Teichert 1983	NIGP 73768	North China	Shanxi	L Quadraticephalus	U Yenchou	6		0.3	0.5	17.9				0.05	0.083333333
Hunyuanoceras	shanxiense	S. shanxiense	Chen & Teichert 1983	NIGP 73768	North China	Shanxi	L Quadraticephalus	U Yenchou	4.2		0.4	0.5	24.8				0.095238095	0.119047619
Hunyuanoceras	shanxiense	S. shanxiense	Chen & Teichert 1983	NIGP 73768	North China	Shanxi	L Quadraticephalus	U Yenchou	3.3		0.3	0.4	26.7				0.090909091	0.121212121
Hunyuanoceras	shanxiense	S. shanxiense	Chen & Teichert 1983	NIGP 73768	North China	Shanxi	L Quadraticephalus	U Yenchou	2.1		0.3	0.3	23.4				0.142857143	0.142857143
Multicameroceras	sibiriense	S. sibiriense	Balashov 1959	SPB 13/426	Siberia	Chunya River	Chunya Stage	Ust-Kut	24		1.1	3.9	2.1	24			0.045833333	0.1625
Multicameroceras	sibiriense	S. sibiriense	Balashov 1959	SPB 13/426	Siberia	Chunya River	Chunya Stage	Ust-Kut	23.8		0.7	3.9	3.2				0.029411765	0.163865546
Multicameroceras	sibiriense	S. sibiriense	Balashov 1959	SPB 13/426	Siberia	Chunya River	Chunya Stage	Ust-Kut	23.5		0.9	4	2.8				0.038297872	0.170212766
Multicameroceras	sibiriense	S. sibiriense	Balashov 1959	SPB 13/426	Siberia	Chunya River	Chunya Stage	Ust-Kut	23.3		1	4	1.4				0.042918455	0.17167382
Multicameroceras	sibiriense	S. sibiriense	Balashov 1959	SPB 13/426	Siberia	Chunya River	Chunya Stage	Ust-Kut	23.2		1	4	1.9				0.043103448	0.172413793
Multicameroceras	sibiriense	S. sibiriense	Balashov 1959	SPB 13/426	Siberia	Chunya River	Chunya Stage	Ust-Kut	23.1		0.7	4.3	1.6				0.03030303	0.186147186
Multicameroceras	sibiriense	S. sibiriense	Balashov 1959	SPB 13/426	Siberia	Chunya River	Chunya Stage	Ust-Kut	23		1	4.1	1.4				0.043478261	0.17826087
Multicameroceras	sibiriense	S. sibiriense	Balashov 1959	SPB 13/426	Siberia	Chunya River	Chunya Stage	Ust-Kut	22.9		0.9	4.2					0.03930131	0.183406114
Eodiaphragmoceras	sinense	S. sinense	Chen et al. 1979a	NIGP 46127	North China	Shandong	Sinoeremoceras	Wanwankou	26	17.4	0.8	4.7	15	26		0.669230769	0.030769231	0.180769231
Eodiaphragmoceras	sinense	S. sinense	Chen et al. 1979a	NIGP 46156	North China	Shandong	Sinoeremoceras	Wanwankou	21.9		0.8	4.8	7.5	21.9			0.03652968	0.219178082
Eodiaphragmoceras	sinense	S. sinense	Chen et al. 1979a	NIGP 46156	North China	Shandong	Sinoeremoceras	Wanwankou	20.6		1.1	4.7	7.8				0.053398058	0.22815534
Eodiaphragmoceras	sinense	S. sinense	Chen et al. 1979a	NIGP 46156	North China	Shandong	Sinoeremoceras	Wanwankou	18.7		1.4	4.1					0.07486631	0.219251337
Eodiaphragmoceras	sinense	S. sinense	Chen et al. 1979a	NIGP 52551	North China	Shandong	Sinoeremoceras	Wanwankou	24.8		0.8	5.6	9.5	24.8			0.032258065	0.225806452
Eodiaphragmoceras	sinense	S. sinense	Chen et al. 1979a	NIGP 52551	North China	Shandong	Sinoeremoceras	Wanwankou	23.7		0.9	5.4	11				0.037974684	0.227848101
Eodiaphragmoceras	sinense	S. sinense	Chen et al. 1979a	NIGP 52551	North China	Shandong	Sinoeremoceras	Wanwankou	22.6		0.7	4.8					0.030973451	0.212389381
Eodiaphragmoceras	sinense	S. sinense	Chen et al. 1979a	NIGP 73771	North China	Shandong	Sinoeremoceras	Wanwankou	20	12	0.8	4		20		0.6	0.04	0.2
Benxioceras	rapidum	S. wanwanense	Chen & Teichert 1983	NIGP 73811	North China	Liaoning	Sinoeremoceras	Wanwankou	13	9	0.8	1.3	54	13		0.692307692	0.061538462	0.1
Benxioceras	rapidum	S. wanwanense	Chen & Teichert 1983	NIGP 73812	North China	Liaoning	Sinoeremoceras	Wanwankou	6.3	5.2	0.7	0.8	37	6.3		0.825396825	0.111111111	0.126984127
Benxioceras	rapidum	S. wanwanense	Chen & Teichert 1983	NIGP 73813	North China	Liaoning	Sinoeremoceras	Wanwankou	10	7		1		10		0.7		0.1
Benxioceras	rapidum	S. wanwanense	Chen & Teichert 1983	NIGP 73814	North China	Liaoning	Sinoeremoceras	Wanwankou	6.5	5		0.8		6.5		0.769230769		0.123076923
Mastoceras	qiushugouense	S. wanwanense	Chen & Teichert 1983	NIGP 73775	North China	Liaoning	Sinoeremoceras	Wanwankou	18	16	0.7	3	24	18		0.888888889	0.038888889	0.166666667
Mastoceras?	obliquum	S. wanwanense	Chen & Teichert 1983	NIGP 73777	North China	Liaoning	Sinoeremoceras	Wanwankou	7	6	0.65	1	32	14	14	0.857142857	0.092857143	0.142857143
Multicameroceras	cylindricum	S. wanwanense	Kobayashi 1933	UMUT PM 00274	North China	Liaoning	Sinoeremoceras	Wanwankou	17.7	14.4	0.65		6	17.7	17.7	0.813559322	0.036723164
Multicameroceras	cylindricum	S. wanwanense	Kobayashi 1933	UMUT PM 00275	North China	Liaoning	Sinoeremoceras	Wanwankou	17.1	13.5		4		17.1	17.1	0.789473684		0.233918129
Multicameroceras	multicameratum	S. wanwanense	Kobayashi 1931	UMUT PM 00114	North China	Liaoning	Sinoeremoceras	Wanwankou	16	13	0.5	2.5	14	16	16	0.8125	0.03125	0.15625
Physalactinoceras	benxiense	S. wanwanense	Chen & Teichert 1983	NIGP 73805	North China	Liaoning	Sinoeremoceras	Wanwankou	16		0.7	4	19	16	16		0.04375	0.25
Physalactinoceras	breviconicum	S. wanwanense	Chen & Teichert 1983	NIGP 73783	North China	Liaoning	Sinoeremoceras	Wanwankou	10	7	0.7	2	23	20	20	0.7	0.07	0.2
Physalactinoceras	breviconicum	S. wanwanense	Chen & Teichert 1983	NIGP 73784	North China	Liaoning	Sinoeremoceras	Wanwankou	11	6.6	0.5	2.2	29	11		0.6	0.045454545	0.2
Physalactinoceras	confusum	S. wanwanense	Chen & Teichert 1983	NIGP 73802	North China	Liaoning	Sinoeremoceras	Wanwankou	18		0.6	3.6	23	18			0.033333333	0.2
Physalactinoceras	cornutum	S. wanwanense	Chen & Teichert 1983	NIGP 73802	North China	Liaoning	Sinoeremoceras	Wanwankou	11		0.6	2.7	22	11			0.054545455	0.245454545
Physalactinoceras	globosum	S. wanwanense	Chen & Teichert 1983	NIGP 73787	North China	Liaoning	Sinoeremoceras	Wanwankou	8		0.6	2	21	8			0.075	0.25
Physalactinoceras	globosum	S. wanwanense	Chen & Teichert 1983	NIGP 73788	North China	Liaoning	Sinoeremoceras	Wanwankou	18	13	0.5	4		18	18	0.722222222	0.027777778	0.222222222
Physalactinoceras	niuxintaiense	S. wanwanense	Chen & Teichert 1983	NIGP 73804	North China	Liaoning	Sinoeremoceras	Wanwankou	6		0.5	1.2	25	15			0.083333333	0.2
Physalactinoceras	niuxintaiense	S. wanwanense	Chen & Teichert 1983	NIGP 73803	North China	Liaoning	Sinoeremoceras	Wanwankou	25		0.6			25	25		0.024
Physalactinoceras	papilla	S. wanwanense	Chen & Teichert 1983	NIGP 73796	North China	Liaoning	Sinoeremoceras	Wanwankou	11	8	0.7	1.2	19	15.3	15.3	0.727272727	0.063636364	0.109090909
Physalactinoceras	papilla	S. wanwanense	Chen & Teichert 1983	NIGP 73797	North China	Liaoning	Sinoeremoceras	Wanwankou	6	5		0.8	41	6		0.833333333		0.133333333
Physalactinoceras	papilla	S. wanwanense	Chen & Teichert 1983	NIGP 73797	North China	Liaoning	Sinoeremoceras	Wanwankou	9	6.8		1.1	41	9		0.755555556		0.122222222
Physalactinoceras	planoconvexum	S. wanwanense	Chen & Teichert 1983	NIGP 73806	North China	Liaoning	Sinoeremoceras	Wanwankou	21	19	0.6	3.5	23	21		0.904761905	0.028571429	0.166666667
Physalactinoceras	planoconvexum	S. wanwanense	Chen & Teichert 1983	NIGP 73807	North China	Liaoning	Sinoeremoceras	Wanwankou	18		0.6		23	18	18		0.033333333
Physalactinoceras	qiushugouense	S. wanwanense	Chen & Teichert 1983	NIGP 73801	North China	Liaoning	Sinoeremoceras	Wanwankou	10.5	8.5	0.57	1.8	23	20.5	20.5	0.80952381	0.054285714	0.171428571
Physalactinoceras	rarum	S. wanwanense	Chen & Teichert 1983	NIGP 73808	North China	Liaoning	Sinoeremoceras	Wanwankou	8		0.6	2	23	8			0.075	0.25
Physalactinoceras	speciosum	S. wanwanense	Chen & Teichert 1983	NIGP 73799	North China	Liaoning	Sinoeremoceras	Wanwankou	15	10	0.6	3	28	15		0.666666667	0.04	0.2
Sinoeremoceras	magnum	S. wanwanense	Chen & Teichert 1983	NIGP 73780	North China	Liaoning	Sinoeremoceras	Wanwankou	14.5	11.5	0.7	3.2	16	24	24	0.793103448	0.048275862	0.220689655
Sinoeremoceras	magnum	S. wanwanense	Chen & Teichert 1983	NIGP 73780	North China	Liaoning	Sinoeremoceras	Wanwankou	24		0.7	6	10	24			0.029166667	0.25
Sinoeremoceras	taiziheense	S. wanwanense	Chen & Teichert 1983	NIGP 73781	North China	Liaoning	Sinoeremoceras	Wanwankou	21.3	16	0.5	4.8	28	19	19	0.751173709	0.023474178	0.225352113
Sinoeremoceras	wanwanense	S. wanwanense	Kobayashi 1931	UMUT PM 00115	North China	Liaoning	Sinoeremoceras	Wanwankou	16		0.6	3		16	16		0.0375	0.1875
Theskeloceras	benxiense	S. wanwanense	Chen & Teichert 1983	NIGP 73772	North China	Liaoning	Sinoeremoceras	Wanwankou	23	18	0.7	2.9	19	23		0.782608696	0.030434783	0.126086957
Theskeloceras	subrectum	S. wanwanense	Chen & Teichert 1983	NIGP 73773	North China	Liaoning	Sinoeremoceras	Wanwankou	8		1	0.9	25	17	17		0.125	0.1125
Wanwanoceras	peculiare	S. wanwanense	Kobayashi 1933	UMUT PM 00267	North China	Liaoning	Sinoeremoceras	Wanwankou	14.5	12.4	1	2.9	19	14.5		0.855172414	0.068965517	0.2
Wanwanoceras	peculiare	S. wanwanense	Kobayashi 1933	UMUT PM 00266	North China	Liaoning	Sinoeremoceras	Wanwankou	19	11.5	0.9	3.8	19	19		0.605263158	0.047368421	0.2
Wanwanoceras	peculiare curtum	S. wanwanense	Chen & Teichert 1983	NIGP 73862	North China	Liaoning	Sinoeremoceras	Wanwankou	18		0.7	3	15	18	18		0.038888889	0.166666667
Protactinoceras	magnitubulum	S. wanwanense	Chen & Teichert 1983	NIGP 73809	North China	Liaoning	Sinoeremoceras	Wanwankou	10		0.65	3.4		10			0.065	0.34
